# Supplementary material for: Optimization of Data-Independent Acquisition Mass Spectrometry for Deep and Highly Sensitive Proteomic Analysis
Source: Int J Mol Sci. 2019 Nov 26;20(23):5932. doi: 10.3390/ijms20235932 (PMC6928715; doi:10.3390/ijms20235932)
Supplement: Supplementary file 1 [file ijms-20-05932-s001.zip]

Archive with 4 entries (4 files):
- Supplementary Table S1.xlsx
- Supplementary Table S2x.xlsx
- Supplementary Table S3x.xlsx
- Supplementary Table S4x.xlsx
