# Supplementary material for: Optimization of Data-Independent Acquisition Mass Spectrometry for Deep and Highly Sensitive Proteomic Analysis
Source: Int J Mol Sci. 2019 Nov 26;20(23):5932. doi: 10.3390/ijms20235932 (PMC6928715; doi:10.3390/ijms20235932)
Supplement: Supplementary file 1 [file ijms-20-05932-s001.zip › Supplementary Table S1.xlsx]

## Sheet: Supplementary Table S1
Supplementary Table S1. List of proteins identified by oDIA with the library search
Rank	Uniprot Ac.	Protein name	Gene name	Molecular Weight	Identified Peptide Count	Protein Group Score	Protein intensity	Uniprot Keywords
								Transcription regulation	Kinase	Tyrosine-protein kinase
1	P0DMV8	Heat shock 70 kDa protein 1A	HSPA1A	70 kDa	27	132.644	11376770000
2	P04406	Glyceraldehyde-3-phosphate dehydrogenase	GAPDH	36 kDa	17	101.367	8999787000
3	P60709	Actin, cytoplasmic 1	ACTB	42 kDa	17	90.8405	7446841000
4	P08670	Vimentin	VIM	54 kDa	38	221.951	6468015000
5	P49327	Fatty acid synthase	FASN	273 kDa	89	565.742	6334245000
6	P62937	Peptidyl-prolyl cis-trans isomerase A	PPIA	18 kDa	9	41.171	6287681000
7	P06733	Alpha-enolase	ENO1	47 kDa	23	124.701	5365244000	1
8	Q562R1	Beta-actin-like protein 2	ACTBL2	42 kDa	6	27.569	4831914000
9	P13639	Elongation factor 2	EEF2	95 kDa	39	226.665	4780569000
10	P62805	Histone H4	HIST1H4A	11 kDa	8	37.9591	4770135000
11	P12277	Creatine kinase B-type	CKB	43 kDa	17	97.9607	3431653000		1
12	P06576	ATP synthase subunit beta, mitochondrial	ATP5F1B	57 kDa	21	122.567	3425698000
13	P22626	Heterogeneous nuclear ribonucleoproteins A2/B1	HNRNPA2B1	37 kDa	14	90.1118	3423803000
14	P10809	60 kDa heat shock protein, mitochondrial	HSPD1	61 kDa	27	162.669	3417733000
15	Q14204	Cytoplasmic dynein 1 heavy chain 1	DYNC1H1	532 kDa	180	1060.79	3148551000
16	P09874	Poly [ADP-ribose] polymerase 1	PARP1	113 kDa	41	237.386	2981821000	1
17	P07900	Heat shock protein HSP 90-alpha	HSP90AA1	85 kDa	37	206.174	2811804000
18	P14618	Pyruvate kinase PKM	PKM	58 kDa	26	155.898	2761912000		1
19	P08238	Heat shock protein HSP 90-beta	HSP90AB1	83 kDa	36	200.115	2755835000
20	Q12931	Heat shock protein 75 kDa, mitochondrial	TRAP1	80 kDa	27	157.471	2740724000
21	P40926	Malate dehydrogenase, mitochondrial	MDH2	36 kDa	15	77.5259	2665527000
22	P49368	T-complex protein 1 subunit gamma	CCT3	61 kDa	24	137.521	2525862000
23	P19338	Nucleolin	NCL	77 kDa	11	63.0066	2516671000
24	Q06830	Peroxiredoxin-1	PRDX1	22 kDa	12	78.1373	2454274000
25	P78527	DNA-dependent protein kinase catalytic subunit	PRKDC	469 kDa	145	866.703	2439696000		1
26	P07195	L-lactate dehydrogenase B chain	LDHB	37 kDa	12	56.7061	2430408000
27	P23396	40S ribosomal protein S3	RPS3	27 kDa	12	68.7439	2389092000	1
28	P14625	Endoplasmin	HSP90B1	92 kDa	33	187.685	2351699000
29	P50990	T-complex protein 1 subunit theta	CCT8	60 kDa	31	167.853	2311021000
30	P12956	X-ray repair cross-complementing protein 6	XRCC6	70 kDa	33	185.132	2256139000	1
31	P26641	Elongation factor 1-gamma	EEF1G	50 kDa	15	86.0288	2171646000
32	Q00610	Clathrin heavy chain 1	CLTC	192 kDa	78	530.241	2160806000
33	P17987	T-complex protein 1 subunit alpha	TCP1	60 kDa	24	134.498	2160141000
34	P60174	Triosephosphate isomerase	TPI1	31 kDa	14	76.9827	2149811000
35	P53396	ATP-citrate synthase	ACLY	121 kDa	38	228.532	2132925000
36	P22314	Ubiquitin-like modifier-activating enzyme 1	UBA1	118 kDa	38	238.947	2093580000
37	P35579	Myosin-9	MYH9	227 kDa	103	647.941	2031365000
38	P63244	Receptor of activated protein C kinase 1	RACK1	35 kDa	14	78.5439	2016981000
39	P30041	Peroxiredoxin-6	PRDX6	25 kDa	17	95.4999	2013441000
40	Q00839	Heterogeneous nuclear ribonucleoprotein U	HNRNPU	91 kDa	19	105.746	1959102000
41	P52272	Heterogeneous nuclear ribonucleoprotein M	HNRNPM	78 kDa	23	130.053	1938365000
42	P62979	Ubiquitin-40S ribosomal protein S27a	RPS27A	18 kDa	10	63.3086	1917729000
43	P21333	Filamin-A	FLNA	281 kDa	100	649.384	1893077000
44	P07737	Profilin-1	PFN1	15 kDa	8	38.9235	1892441000
45	P62081	40S ribosomal protein S7	RPS7	22 kDa	8	52.5016	1873084000
46	P06748	Nucleophosmin	NPM1	33 kDa	8	52.7734	1859192000
47	P38646	Stress-70 protein, mitochondrial	HSPA9	74 kDa	29	156.838	1858478000
48	P25705	ATP synthase subunit alpha, mitochondrial	ATP5F1A	60 kDa	21	123.002	1854300000
49	P30101	Protein disulfide-isomerase A3	PDIA3	57 kDa	24	140.549	1851573000
50	P11142	Heat shock cognate 71 kDa protein	HSPA8	71 kDa	22	125.881	1836022000	1
51	Q08211	ATP-dependent RNA helicase A	DHX9	141 kDa	45	270.042	1811640000
52	P62258	14-3-3 protein epsilon	YWHAE	29 kDa	17	90.9248	1810622000
53	P11021	Endoplasmic reticulum chaperone BiP	HSPA5	72 kDa	29	171.167	1795044000
54	P18124	60S ribosomal protein L7	RPL7	29 kDa	14	66.5951	1778030000
55	P68104	Elongation factor 1-alpha 1	EEF1A1	50 kDa	16	99.1781	1746967000	1
56	P27797	Calreticulin	CALR	48 kDa	14	96.6971	1746078000
57	P78371	T-complex protein 1 subunit beta	CCT2	57 kDa	29	188.653	1742366000
58	Q14103	Heterogeneous nuclear ribonucleoprotein D0	HNRNPD	38 kDa	11	59.7894	1734948000	1
59	Q99623	Prohibitin-2	PHB2	33 kDa	11	58.8425	1730223000	1
60	P14174	Macrophage migration inhibitory factor	MIF	12 kDa	2	9.47321	1688959000
61	Q14974	Importin subunit beta-1	KPNB1	97 kDa	28	198.232	1680963000
62	P37802	Transgelin-2	TAGLN2	22 kDa	12	62.6808	1680757000
63	P62826	GTP-binding nuclear protein Ran	RAN	24 kDa	8	39.3444	1667401000
64	P23526	Adenosylhomocysteinase	AHCY	48 kDa	22	120.043	1635587000
65	P31948	Stress-induced-phosphoprotein 1	STIP1	63 kDa	21	120.282	1620692000
66	P21796	Voltage-dependent anion-selective channel protein 1	VDAC1	31 kDa	16	101.568	1594279000
67	P36578	60S ribosomal protein L4	RPL4	48 kDa	16	90.7522	1583327000
68	P13667	Protein disulfide-isomerase A4	PDIA4	73 kDa	37	207.186	1578384000
69	P50991	T-complex protein 1 subunit delta	CCT4	58 kDa	21	131.873	1500860000
70	Q92841	Probable ATP-dependent RNA helicase DDX17	DDX17	80 kDa	30	170.057	1489748000	1
71	P04075	Fructose-bisphosphate aldolase A	ALDOA	39 kDa	22	143.563	1479125000
72	P13010	X-ray repair cross-complementing protein 5	XRCC5	83 kDa	29	175.005	1463121000	1
73	P30048	Thioredoxin-dependent peroxide reductase, mitochondrial	PRDX3	28 kDa	8	54.556	1409456000
74	P13797	Plastin-3	PLS3	71 kDa	31	174.993	1408018000
75	O60814	Histone H2B type 1-K	HIST1H2BK	14 kDa	6	24.2951	1395453000
76	P11586	C-1-tetrahydrofolate synthase, cytoplasmic	MTHFD1	102 kDa	36	210.91	1388512000
77	Q15084	Protein disulfide-isomerase A6	PDIA6	48 kDa	13	76.2482	1382017000
78	P52209	6-phosphogluconate dehydrogenase, decarboxylating	PGD	53 kDa	16	112.746	1344681000
79	P55072	Transitional endoplasmic reticulum ATPase	VCP	89 kDa	38	223.43	1313942000
80	P05387	60S acidic ribosomal protein P2	RPLP2	12 kDa	5	25.6395	1291066000
81	P61604	10 kDa heat shock protein, mitochondrial	HSPE1	11 kDa	3	12.7942	1287363000
82	P05455	Lupus La protein	SSB	47 kDa	23	134.039	1283274000
83	Q14697	Neutral alpha-glucosidase AB	GANAB	107 kDa	33	225.023	1279576000
84	P61978	Heterogeneous nuclear ribonucleoprotein K	HNRNPK	51 kDa	19	111.129	1270477000	1
85	Q01581	Hydroxymethylglutaryl-CoA synthase, cytoplasmic	HMGCS1	57 kDa	21	135.67	1267684000
86	P00558	Phosphoglycerate kinase 1	PGK1	45 kDa	18	117.475	1250907000		1
87	Q9Y265	RuvB-like 1	RUVBL1	50 kDa	21	115.019	1242833000	1
88	O75643	U5 small nuclear ribonucleoprotein 200 kDa helicase	SNRNP200	245 kDa	84	515.594	1237319000
89	Q13263	Transcription intermediary factor 1-beta	TRIM28	89 kDa	17	107.251	1235901000	1
90	P10599	Thioredoxin	TXN	12 kDa	5	23.6007	1233599000	1
91	P34932	Heat shock 70 kDa protein 4	HSPA4	94 kDa	38	238.802	1231780000
92	Q86VP6	Cullin-associated NEDD8-dissociated protein 1	CAND1	136 kDa	37	203.44	1226466000
93	P26599	Polypyrimidine tract-binding protein 1	PTBP1	57 kDa	15	110.281	1218868000
94	P26639	Threonine--tRNA ligase, cytoplasmic	TARS	83 kDa	35	195.083	1206687000
95	P48643	T-complex protein 1 subunit epsilon	CCT5	60 kDa	24	132.044	1200908000
96	P33992	DNA replication licensing factor MCM5	MCM5	82 kDa	32	189.363	1198403000
97	P22102	Trifunctional purine biosynthetic protein adenosine-3	GART	108 kDa	36	214.327	1189107000
98	Q12906	Interleukin enhancer-binding factor 3	ILF3	95 kDa	34	205.428	1188948000	1
99	Q9Y230	RuvB-like 2	RUVBL2	51 kDa	28	149.961	1165942000	1
100	P05388	60S acidic ribosomal protein P0	RPLP0	34 kDa	12	65.5423	1164471000
101	P22234	Multifunctional protein ADE2	PAICS	47 kDa	16	82.5889	1158762000
102	P49736	DNA replication licensing factor MCM2	MCM2	102 kDa	32	177.78	1149280000
103	Q9UQ80	Proliferation-associated protein 2G4	PA2G4	44 kDa	16	103.996	1148863000	1
104	Q04760	Lactoylglutathione lyase	GLO1	21 kDa	8	49.5292	1148213000
105	O00571	ATP-dependent RNA helicase DDX3X	DDX3X	73 kDa	29	171.019	1146734000	1
106	Q13813	Spectrin alpha chain, non-erythrocytic 1	SPTAN1	285 kDa	122	738.511	1139584000
107	P18206	Vinculin	VCL	124 kDa	49	283.648	1137107000
108	Q99497	Protein/nucleic acid deglycase DJ-1	PARK7	20 kDa	8	54.542	1135772000
109	Q99832	T-complex protein 1 subunit eta	CCT7	59 kDa	23	138.591	1122421000
110	P09936	Ubiquitin carboxyl-terminal hydrolase isozyme L1	UCHL1	25 kDa	7	51.7691	1118098000
111	P62249	40S ribosomal protein S16	RPS16	16 kDa	5	21.5204	1118022000
112	P08758	Annexin A5	ANXA5	36 kDa	14	70.0008	1110094000
113	P63104	14-3-3 protein zeta/delta	YWHAZ	28 kDa	14	72.9886	1082542000		1
114	Q07955	Serine/arginine-rich splicing factor 1	SRSF1	28 kDa	9	41.8654	1078641000
115	Q6P2Q9	Pre-mRNA-processing-splicing factor 8	PRPF8	274 kDa	78	459.392	1078350000
116	Q92945	Far upstream element-binding protein 2	KHSRP	73 kDa	25	172.928	1068215000	1
117	P35232	Prohibitin	PHB	30 kDa	14	76.9115	1050026000
118	P15880	40S ribosomal protein S2	RPS2	31 kDa	9	51.8512	1045744000
119	P16949	Stathmin	STMN1	17 kDa	6	26.5006	1034945000
120	P60842	Eukaryotic initiation factor 4A-I	EIF4A1	46 kDa	18	100.612	1032503000
121	P41252	Isoleucine--tRNA ligase, cytoplasmic	IARS	145 kDa	41	238.722	1031245000
122	P05141	ADP/ATP translocase 2	SLC25A5	33 kDa	10	52.288	1019987000
123	P00338	L-lactate dehydrogenase A chain	LDHA	37 kDa	17	97.1173	1019805000
124	Q07020	60S ribosomal protein L18	RPL18	22 kDa	7	41.2852	1017385000
125	Q9Y5B9	FACT complex subunit SPT16	SUPT16H	120 kDa	39	227.658	1012727000	1
126	P06744	Glucose-6-phosphate isomerase	GPI	63 kDa	19	124.347	1012042000
127	P51149	Ras-related protein Rab-7a	RAB7A	23 kDa	16	89.2267	1011273000
128	P13796	Plastin-2	LCP1	70 kDa	35	193.585	1008656000
129	P62269	40S ribosomal protein S18	RPS18	18 kDa	6	31.8165	1006873000
130	P08133	Annexin A6	ANXA6	76 kDa	31	186.847	1006263000
131	P42704	Leucine-rich PPR motif-containing protein, mitochondrial	LRPPRC	158 kDa	58	348.249	999716800	1
132	Q9P2J5	Leucine--tRNA ligase, cytoplasmic	LARS	134 kDa	45	257.429	995646200
133	O43390	Heterogeneous nuclear ribonucleoprotein R	HNRNPR	71 kDa	20	112.185	994444400
134	Q16531	DNA damage-binding protein 1	DDB1	127 kDa	41	252.325	969245900
135	Q92616	eIF-2-alpha kinase activator GCN1	GCN1	293 kDa	99	567.288	958782200
136	Q02790	Peptidyl-prolyl cis-trans isomerase FKBP4	FKBP4	52 kDa	24	132.767	956750600
137	P46783	40S ribosomal protein S10	RPS10	19 kDa	7	38.7324	955083900
138	P09211	Glutathione S-transferase P	GSTP1	23 kDa	13	70.6414	952875900
139	P0DP23	Calmodulin-1	CALM1	17 kDa	5	24.3835	950710600		1
140	P07910	Heterogeneous nuclear ribonucleoproteins C1/C2	HNRNPC	34 kDa	10	50.8205	946883200
141	P27824	Calnexin	CANX	68 kDa	19	117.798	942079900
142	P55060	Exportin-2	CSE1L	110 kDa	34	210.059	925633900
143	P26373	60S ribosomal protein L13	RPL13	24 kDa	5	23.4367	925172600
144	P84103	Serine/arginine-rich splicing factor 3	SRSF3	19 kDa	6	32.6493	921567500
145	Q07021	Complement component 1 Q subcomponent-binding protein, mitochondrial	C1QBP	31 kDa	6	37.2413	921253800	1
146	P51991	Heterogeneous nuclear ribonucleoprotein A3	HNRNPA3	40 kDa	12	75.896	917339600
147	O43143	Pre-mRNA-splicing factor ATP-dependent RNA helicase DHX15	DHX15	91 kDa	34	195.542	916260500
148	P33993	DNA replication licensing factor MCM7	MCM7	81 kDa	30	180.941	913187300
149	P29401	Transketolase	TKT	68 kDa	20	141.78	911762600
150	P46776	60S ribosomal protein L27a	RPL27A	17 kDa	4	18.9169	891724300
151	P62277	40S ribosomal protein S13	RPS13	17 kDa	6	25.46	890610800
152	P23528	Cofilin-1	CFL1	19 kDa	10	53.2698	888198800
153	P40227	T-complex protein 1 subunit zeta	CCT6A	58 kDa	19	119.61	883371000
154	P08865	40S ribosomal protein SA	RPSA	33 kDa	12	80.3089	881807000
155	P07237	Protein disulfide-isomerase	P4HB	57 kDa	19	108.743	880543400
156	P46777	60S ribosomal protein L5	RPL5	34 kDa	11	60.668	875603500
157	Q15365	Poly(rC)-binding protein 1	PCBP1	37 kDa	16	113.865	872183800
158	P27708	CAD protein	CAD	243 kDa	66	402.743	869754800
159	P49321	Nuclear autoantigenic sperm protein	NASP	85 kDa	30	191.852	864596300
160	P62857	40S ribosomal protein S28	RPS28	8 kDa	1	5.00596	863237900
161	Q7KZF4	Staphylococcal nuclease domain-containing protein 1	SND1	102 kDa	32	191.942	862398600	1
162	P07437	Tubulin beta chain	TUBB	50 kDa	28	170.65	860937900
163	O43175	D-3-phosphoglycerate dehydrogenase	PHGDH	57 kDa	19	111.001	845964100
164	P62263	40S ribosomal protein S14	RPS14	16 kDa	7	34.8472	844937500
165	Q15393	Splicing factor 3B subunit 3	SF3B3	136 kDa	36	213.701	840221200
166	P00505	Aspartate aminotransferase, mitochondrial	GOT2	48 kDa	19	131.107	836184800
167	P55786	Puromycin-sensitive aminopeptidase	NPEPPS	103 kDa	31	172.815	831212500
168	P25205	DNA replication licensing factor MCM3	MCM3	91 kDa	27	161.606	828353600
169	P07355	Annexin A2	ANXA2	39 kDa	19	106.873	825513500
170	Q15029	116 kDa U5 small nuclear ribonucleoprotein component	EFTUD2	109 kDa	40	257.728	815848700
171	P40925	Malate dehydrogenase, cytoplasmic	MDH1	36 kDa	8	42.7902	812173700
172	P04843	Dolichyl-diphosphooligosaccharide--protein glycosyltransferase subunit 1	RPN1	69 kDa	25	163.102	811604900
173	P46781	40S ribosomal protein S9	RPS9	23 kDa	6	30.0756	809739300
174	P50502	Hsc70-interacting protein	ST13	41 kDa	9	48.5138	807897500
175	O60506	Heterogeneous nuclear ribonucleoprotein Q	SYNCRIP	70 kDa	20	113.125	803509700
176	P20700	Lamin-B1	LMNB1	66 kDa	35	199.977	801972600
177	Q01082	Spectrin beta chain, non-erythrocytic 1	SPTBN1	275 kDa	100	601.749	794711400
178	P62753	40S ribosomal protein S6	RPS6	29 kDa	6	30.2654	792385000
179	Q9P258	Protein RCC2	RCC2	56 kDa	18	110.276	790102000
180	P58107	Epiplakin	EPPK1	556 kDa	93	570.588	790006500
181	Q14566	DNA replication licensing factor MCM6	MCM6	93 kDa	34	199.422	789633700
182	P31939	Bifunctional purine biosynthesis protein PURH	ATIC	65 kDa	25	160.563	780675200
183	Q15185	Prostaglandin E synthase 3	PTGES3	19 kDa	5	24.6204	774312000
184	Q92499	ATP-dependent RNA helicase DDX1	DDX1	82 kDa	33	204.469	773623700	1
185	Q9NR30	Nucleolar RNA helicase 2	DDX21	87 kDa	35	197.934	769716200
186	P31943	Heterogeneous nuclear ribonucleoprotein H	HNRNPH1	49 kDa	12	72.368	767569200
187	P54577	Tyrosine--tRNA ligase, cytoplasmic	YARS	59 kDa	24	137.819	766253900
188	P50395	Rab GDP dissociation inhibitor beta	GDI2	51 kDa	29	183.123	764919100
189	P62241	40S ribosomal protein S8	RPS8	24 kDa	8	45.5251	764860300
190	P17844	Probable ATP-dependent RNA helicase DDX5	DDX5	69 kDa	26	144.137	761376400	1
191	P07741	Adenine phosphoribosyltransferase	APRT	20 kDa	6	39.7786	751995000
192	P50914	60S ribosomal protein L14	RPL14	23 kDa	5	25.6925	747881300
193	O75369	Filamin-B	FLNB	278 kDa	98	602.161	747705600
194	P55884	Eukaryotic translation initiation factor 3 subunit B	EIF3B	92 kDa	26	157.334	747436400
195	P17812	CTP synthase 1	CTPS1	67 kDa	21	126.994	744761000
196	Q15366	Poly(rC)-binding protein 2	PCBP2	39 kDa	11	69.8299	744693900
197	P53621	Coatomer subunit alpha	COPA	138 kDa	52	349.839	739253700
198	P23284	Peptidyl-prolyl cis-trans isomerase B	PPIB	24 kDa	6	32.9368	735471300
199	P62424	60S ribosomal protein L7a	RPL7A	30 kDa	10	56.7595	734654500
200	P46940	Ras GTPase-activating-like protein IQGAP1	IQGAP1	189 kDa	62	377.583	732983500
201	O14980	Exportin-1	XPO1	123 kDa	38	220.695	731629500
202	Q12905	Interleukin enhancer-binding factor 2	ILF2	43 kDa	13	77.3444	720252600	1
203	P00441	Superoxide dismutase [Cu-Zn]	SOD1	16 kDa	6	36.4254	718626900
204	P39019	40S ribosomal protein S19	RPS19	16 kDa	5	25.09	707941700
205	P33991	DNA replication licensing factor MCM4	MCM4	97 kDa	31	196.179	706632400
206	P12268	Inosine-5'-monophosphate dehydrogenase 2	IMPDH2	56 kDa	22	157.254	701887800
207	P16403	Histone H1.2	HIST1H1C	21 kDa	4	17.8285	699522800
208	P53999	Activated RNA polymerase II transcriptional coactivator p15	SUB1	14 kDa	7	34.9504	699303200	1
209	Q14152	Eukaryotic translation initiation factor 3 subunit A	EIF3A	167 kDa	42	243.078	698822700
210	P35268	60S ribosomal protein L22	RPL22	15 kDa	4	20.0491	696177600
211	Q58FF6	Putative heat shock protein HSP 90-beta 4	HSP90AB4P	58 kDa	9	47.6617	692912200
212	Q96AG4	Leucine-rich repeat-containing protein 59	LRRC59	35 kDa	10	55.4081	688345900
213	P13804	Electron transfer flavoprotein subunit alpha, mitochondrial	ETFA	35 kDa	15	93.5834	682407000
214	Q96AY3	Peptidyl-prolyl cis-trans isomerase FKBP10	FKBP10	64 kDa	20	115.443	676096200
215	P40429	60S ribosomal protein L13a	RPL13A	24 kDa	3	13.0177	673661300
216	Q04637	Eukaryotic translation initiation factor 4 gamma 1	EIF4G1	175 kDa	36	219.189	672043400
217	P62851	40S ribosomal protein S25	RPS25	14 kDa	2	8.3698	670404400
218	Q15233	Non-POU domain-containing octamer-binding protein	NONO	54 kDa	14	84.4559	663446600	1
219	P43487	Ran-specific GTPase-activating protein	RANBP1	23 kDa	6	44.8635	662877200
220	P05787	Keratin, type II cytoskeletal 8	KRT8	54 kDa	28	156.235	661952000
221	P00491	Purine nucleoside phosphorylase	PNP	32 kDa	18	102.625	660949800
222	P11940	Polyadenylate-binding protein 1	PABPC1	71 kDa	24	141.266	656873900
223	P35606	Coatomer subunit beta'	COPB2	102 kDa	33	200.073	648604900
224	P35580	Myosin-10	MYH10	229 kDa	93	579.421	646071800
225	Q13085	Acetyl-CoA carboxylase 1	ACACA	266 kDa	80	479.884	645303300
226	P53618	Coatomer subunit beta	COPB1	107 kDa	35	200.086	644925100
227	P45880	Voltage-dependent anion-selective channel protein 2	VDAC2	32 kDa	11	70.1679	641343600
228	P29692	Elongation factor 1-delta	EEF1D	31 kDa	15	95.28	640545600	1
229	P07814	Bifunctional glutamate/proline--tRNA ligase	EPRS	171 kDa	59	367.351	636176200
230	P30153	Serine/threonine-protein phosphatase 2A 65 kDa regulatory subunit A alpha isoform	PPP2R1A	65 kDa	22	133.651	635566000
231	P60660	Myosin light polypeptide 6	MYL6	17 kDa	7	33.2648	628025700
232	P19623	Spermidine synthase	SRM	34 kDa	13	90.8512	625630700
233	P18621	60S ribosomal protein L17	RPL17	21 kDa	7	34.0033	625588100
234	Q9H4B7	Tubulin beta-1 chain	TUBB1	50 kDa	6	29.7259	622642900
235	O95757	Heat shock 70 kDa protein 4L	HSPA4L	95 kDa	34	210.761	621677000
236	Q99873	Protein arginine N-methyltransferase 1	PRMT1	42 kDa	20	113.53	621337200
237	P14868	Aspartate--tRNA ligase, cytoplasmic	DARS	57 kDa	25	142.323	620611700
238	P34897	Serine hydroxymethyltransferase, mitochondrial	SHMT2	56 kDa	21	123.466	609653100
239	Q9UBT2	SUMO-activating enzyme subunit 2	UBA2	71 kDa	19	110.44	605805700
240	Q09666	Neuroblast differentiation-associated protein AHNAK	AHNAK	629 kDa	127	697.181	603567000
241	P14866	Heterogeneous nuclear ribonucleoprotein L	HNRNPL	64 kDa	15	81.6897	594137100
242	P43243	Matrin-3	MATR3	95 kDa	30	198.724	593792800
243	P55209	Nucleosome assembly protein 1-like 1	NAP1L1	45 kDa	8	38.8393	590589900
244	P39656	Dolichyl-diphosphooligosaccharide--protein glycosyltransferase 48 kDa subunit	DDOST	51 kDa	13	74.1645	589403100
245	P52701	DNA mismatch repair protein Msh6	MSH6	153 kDa	35	208.292	586151800
246	Q99613	Eukaryotic translation initiation factor 3 subunit C	EIF3C	105 kDa	25	146.653	579401400
247	P54886	Delta-1-pyrroline-5-carboxylate synthase	ALDH18A1	87 kDa	30	206.19	575162300		1
248	P49419	Alpha-aminoadipic semialdehyde dehydrogenase	ALDH7A1	58 kDa	21	130.378	574548800
249	P54136	Arginine--tRNA ligase, cytoplasmic	RARS	75 kDa	32	185.756	572098900
250	P26368	Splicing factor U2AF 65 kDa subunit	U2AF2	54 kDa	11	69.0995	571533800
251	P61353	60S ribosomal protein L27	RPL27	16 kDa	5	27.1275	570688500
252	O75533	Splicing factor 3B subunit 1	SF3B1	146 kDa	47	290.876	570023500
253	Q14008	Cytoskeleton-associated protein 5	CKAP5	226 kDa	69	395.033	569640600
254	P15531	Nucleoside diphosphate kinase A	NME1	17 kDa	8	37.7344	568275000		1
255	Q99460	26S proteasome non-ATPase regulatory subunit 1	PSMD1	106 kDa	31	200.049	567200400
256	Q9UMS4	Pre-mRNA-processing factor 19	PRPF19	55 kDa	11	71.9902	566845500
257	P47897	Glutamine--tRNA ligase	QARS	88 kDa	32	199.562	563732300
258	P14314	Glucosidase 2 subunit beta	PRKCSH	59 kDa	13	78.3134	563228700		1
259	Q7Z6Z7	E3 ubiquitin-protein ligase HUWE1	HUWE1	482 kDa	94	595.014	560397300
260	Q71U36	Tubulin alpha-1A chain	TUBA1A	50 kDa	20	105.982	557134700
261	P27348	14-3-3 protein theta	YWHAQ	28 kDa	13	74.8375	552439600
262	O75367	Core histone macro-H2A.1	H2AFY	40 kDa	16	91.6559	551712200
263	P61081	NEDD8-conjugating enzyme Ubc12	UBE2M	21 kDa	8	38.764	550815200
264	O14950	Myosin regulatory light chain 12B	MYL12B	20 kDa	10	59.425	548147400
265	P32969	60S ribosomal protein L9	RPL9	22 kDa	9	56.06	545318800
266	P56192	Methionine--tRNA ligase, cytoplasmic	MARS	101 kDa	27	156.742	545165500
267	P04844	Dolichyl-diphosphooligosaccharide--protein glycosyltransferase subunit 2	RPN2	69 kDa	17	104.509	543563700
268	P78417	Glutathione S-transferase omega-1	GSTO1	28 kDa	9	44.1051	540316100
269	O00299	Chloride intracellular channel protein 1	CLIC1	27 kDa	13	74.5084	530600500
270	P00492	Hypoxanthine-guanine phosphoribosyltransferase	HPRT1	25 kDa	10	49.172	528056100
271	Q9H853	Putative tubulin-like protein alpha-4B	TUBA4B	28 kDa	2	8.33486	524667200
272	O00410	Importin-5	IPO5	124 kDa	37	245.93	522614700
273	O95433	Activator of 90 kDa heat shock protein ATPase homolog 1	AHSA1	38 kDa	16	95.8777	520040100
274	Q96CX2	BTB/POZ domain-containing protein KCTD12	KCTD12	36 kDa	16	92.1609	519873400
275	P84077	ADP-ribosylation factor 1	ARF1	21 kDa	9	49.8732	518876600
276	P17980	26S proteasome regulatory subunit 6A	PSMC3	49 kDa	23	140.871	517916900
277	O76003	Glutaredoxin-3	GLRX3	37 kDa	10	57.7015	516285200
278	Q4VCS5	Angiomotin	AMOT	118 kDa	35	224.427	514104000
279	P49915	GMP synthase [glutamine-hydrolyzing]	GMPS	77 kDa	29	179.341	513828600
280	P27694	Replication protein A 70 kDa DNA-binding subunit	RPA1	68 kDa	25	147.413	512210900
281	O14654	Insulin receptor substrate 4	IRS4	134 kDa	38	212.081	512167000
282	P38117	Electron transfer flavoprotein subunit beta	ETFB	28 kDa	12	64.0285	511313000
283	Q9Y266	Nuclear migration protein nudC	NUDC	38 kDa	16	96.4081	507157600
284	P62750	60S ribosomal protein L23a	RPL23A	18 kDa	6	28.6307	506150800
285	P11388	DNA topoisomerase 2-alpha	TOP2A	174 kDa	48	282.798	505094900
286	P09429	High mobility group protein B1	HMGB1	25 kDa	10	63.4378	504807700
287	Q9UQ35	Serine/arginine repetitive matrix protein 2	SRRM2	300 kDa	30	174.717	503653900
288	Q00325	Phosphate carrier protein, mitochondrial	SLC25A3	40 kDa	8	46.4951	502958700
289	P12004	Proliferating cell nuclear antigen	PCNA	29 kDa	9	52.947	488882200
290	P62244	40S ribosomal protein S15a	RPS15A	15 kDa	6	37.0492	487457500
291	Q9Y490	Talin-1	TLN1	270 kDa	81	509.519	486229200
292	P61313	60S ribosomal protein L15	RPL15	24 kDa	4	18.8993	486179000
293	P62316	Small nuclear ribonucleoprotein Sm D2	SNRPD2	14 kDa	7	40.7172	485487700
294	O95373	Importin-7	IPO7	120 kDa	25	154.493	482089200
295	Q92598	Heat shock protein 105 kDa	HSPH1	97 kDa	36	225.277	481474500
296	Q96AE4	Far upstream element-binding protein 1	FUBP1	68 kDa	17	102.207	481249400	1
297	P62913	60S ribosomal protein L11	RPL11	20 kDa	5	31.405	481178600
298	Q16576	Histone-binding protein RBBP7	RBBP7	48 kDa	15	123.998	476677400	1
299	P23246	Splicing factor, proline- and glutamine-rich	SFPQ	76 kDa	15	83.3814	474339500	1
300	P49411	Elongation factor Tu, mitochondrial	TUFM	50 kDa	15	96.9247	473567200
301	Q99798	Aconitate hydratase, mitochondrial	ACO2	85 kDa	31	202.462	472059700
302	Q8N1F7	Nuclear pore complex protein Nup93	NUP93	93 kDa	33	187.411	472041000
303	P62280	40S ribosomal protein S11	RPS11	18 kDa	6	30.6738	471261200
304	Q02543	60S ribosomal protein L18a	RPL18A	21 kDa	6	29.5616	470380300
305	Q9NZI8	Insulin-like growth factor 2 mRNA-binding protein 1	IGF2BP1	63 kDa	17	96.4082	470207800
306	P54819	Adenylate kinase 2, mitochondrial	AK2	26 kDa	14	88.3303	470094300		1
307	P78347	General transcription factor II-I	GTF2I	112 kDa	34	198.039	468543200	1
308	P83731	60S ribosomal protein L24	RPL24	18 kDa	4	18.6333	466875300
309	Q01105	Protein SET	SET	33 kDa	10	65.1618	465882900
310	Q15717	ELAV-like protein 1	ELAVL1	36 kDa	11	63.1483	465786800
311	Q8TEM1	Nuclear pore membrane glycoprotein 210	NUP210	205 kDa	39	228.652	465784700
312	P15121	Aldose reductase	AKR1B1	36 kDa	13	84.7204	464782400
313	Q15181	Inorganic pyrophosphatase	PPA1	33 kDa	13	95.0332	464085800
314	P60900	Proteasome subunit alpha type-6	PSMA6	27 kDa	12	69.6527	463381200
315	P28066	Proteasome subunit alpha type-5	PSMA5	26 kDa	9	58.2375	459566900
316	O43242	26S proteasome non-ATPase regulatory subunit 3	PSMD3	61 kDa	22	128.251	459363100
317	P56134	ATP synthase subunit f, mitochondrial	ATP5MF	11 kDa	2	9.1649	459163400
318	P62495	Eukaryotic peptide chain release factor subunit 1	ETF1	49 kDa	21	122.029	458940600
319	Q8WUM4	Programmed cell death 6-interacting protein	PDCD6IP	96 kDa	27	164.139	458541700
320	Q7L014	Probable ATP-dependent RNA helicase DDX46	DDX46	117 kDa	38	210.067	458157200
321	P37837	Transaldolase	TALDO1	38 kDa	10	55.1435	458156200
322	O43707	Alpha-actinin-4	ACTN4	105 kDa	48	279.773	457593200
323	P62701	40S ribosomal protein S4, X isoform	RPS4X	30 kDa	10	53.6268	456985700
324	P51659	Peroxisomal multifunctional enzyme type 2	HSD17B4	80 kDa	25	160.624	456374900
325	Q9NTK5	Obg-like ATPase 1	OLA1	45 kDa	17	102.723	455740000
326	P09960	Leukotriene A-4 hydrolase	LTA4H	69 kDa	23	148.996	454094700
327	Q01813	ATP-dependent 6-phosphofructokinase, platelet type	PFKP	86 kDa	25	148.115	453276800		1
328	P47756	F-actin-capping protein subunit beta	CAPZB	31 kDa	12	75.2031	451914200
329	P05783	Keratin, type I cytoskeletal 18	KRT18	48 kDa	17	96.3847	451612600
330	P41250	Glycine--tRNA ligase	GARS	83 kDa	20	121.313	450968500
331	Q9HAV4	Exportin-5	XPO5	136 kDa	37	217.655	444634000
332	P60228	Eukaryotic translation initiation factor 3 subunit E	EIF3E	52 kDa	21	119.614	444552900
333	Q9UPN3	Microtubule-actin cross-linking factor 1, isoforms 1/2/3/5	MACF1	838 kDa	171	975.698	444501200
334	P30040	Endoplasmic reticulum resident protein 29	ERP29	29 kDa	8	41.3909	443859400
335	Q92900	Regulator of nonsense transcripts 1	UPF1	124 kDa	44	263.18	443611900
336	P38919	Eukaryotic initiation factor 4A-III	EIF4A3	47 kDa	15	90.9279	438474100
337	Q00341	Vigilin	HDLBP	141 kDa	44	259.575	434598500
338	O14818	Proteasome subunit alpha type-7	PSMA7	28 kDa	10	62.6375	433433900
339	Q8NBS9	Thioredoxin domain-containing protein 5	TXNDC5	48 kDa	16	97.7696	433323500
340	P30086	Phosphatidylethanolamine-binding protein 1	PEBP1	21 kDa	7	40.0479	433072300
341	Q9NU22	Midasin	MDN1	633 kDa	134	767.857	431891900
342	P27816	Microtubule-associated protein 4	MAP4	121 kDa	30	177.869	431779000
343	Q12907	Vesicular integral-membrane protein VIP36	LMAN2	40 kDa	13	73.9233	430879200
344	P36776	Lon protease homolog, mitochondrial	LONP1	106 kDa	28	162.356	429629200
345	P30050	60S ribosomal protein L12	RPL12	18 kDa	5	32.6582	429280300
346	P63241	Eukaryotic translation initiation factor 5A-1	EIF5A	17 kDa	5	32.777	425200200
347	P46459	Vesicle-fusing ATPase	NSF	83 kDa	31	177.616	424223700
348	P49588	Alanine--tRNA ligase, cytoplasmic	AARS	107 kDa	33	202.165	424210700
349	P06753	Tropomyosin alpha-3 chain	TPM3	33 kDa	10	53.0587	423776800
350	P08559	Pyruvate dehydrogenase E1 component subunit alpha, somatic form, mitochondrial	PDHA1	43 kDa	12	68.4977	423001400
351	Q13200	26S proteasome non-ATPase regulatory subunit 2	PSMD2	100 kDa	33	211.462	422679200
352	P25398	40S ribosomal protein S12	RPS12	15 kDa	8	42.4387	420744700
353	O00231	26S proteasome non-ATPase regulatory subunit 11	PSMD11	47 kDa	24	156.474	419394300
354	P68371	Tubulin beta-4B chain	TUBB4B	50 kDa	27	166.03	418508300
355	Q16658	Fascin	FSCN1	55 kDa	22	120.031	414858400
356	P50454	Serpin H1	SERPINH1	46 kDa	17	112.126	414618900
357	P13073	Cytochrome c oxidase subunit 4 isoform 1, mitochondrial	COX4I1	20 kDa	5	27.5188	414186600
358	Q16629	Serine/arginine-rich splicing factor 7	SRSF7	27 kDa	6	30.479	413497800
359	P31930	Cytochrome b-c1 complex subunit 1, mitochondrial	UQCRC1	53 kDa	18	116.537	412746600
360	Q9BQG0	Myb-binding protein 1A	MYBBP1A	149 kDa	39	242.256	409725100	1
361	P16152	Carbonyl reductase [NADPH] 1	CBR1	30 kDa	13	72.5614	409647700
362	P26640	Valine--tRNA ligase	VARS	140 kDa	41	244.378	406084900
363	Q08J23	tRNA (cytosine(34)-C(5))-methyltransferase	NSUN2	86 kDa	34	201.949	399369300
364	Q96QK1	Vacuolar protein sorting-associated protein 35	VPS35	92 kDa	29	176.44	397414000
365	Q13435	Splicing factor 3B subunit 2	SF3B2	100 kDa	28	175.018	394217200
366	P08708	40S ribosomal protein S17	RPS17	16 kDa	7	41.7895	393730100
367	Q9Y617	Phosphoserine aminotransferase	PSAT1	40 kDa	15	86.2799	392417300
368	Q02878	60S ribosomal protein L6	RPL6	33 kDa	10	54.1716	392315600
369	P25789	Proteasome subunit alpha type-4	PSMA4	29 kDa	6	32.1666	390820300
370	P49792	E3 SUMO-protein ligase RanBP2	RANBP2	358 kDa	92	552.089	389755000
371	O95336	6-phosphogluconolactonase	PGLS	28 kDa	10	54.1687	387343000
372	P48444	Coatomer subunit delta	ARCN1	57 kDa	20	113.562	386189600
373	P61158	Actin-related protein 3	ACTR3	47 kDa	15	87.1114	385571000
374	Q15008	26S proteasome non-ATPase regulatory subunit 6	PSMD6	46 kDa	19	108.008	384857100
375	P27695	DNA-(apurinic or apyrimidinic site) lyase	APEX1	36 kDa	17	108.494	384692300	1
376	P62195	26S proteasome regulatory subunit 8	PSMC5	46 kDa	18	109.382	384505700
377	Q08945	FACT complex subunit SSRP1	SSRP1	81 kDa	16	92.3173	383115000	1
378	P61289	Proteasome activator complex subunit 3	PSME3	30 kDa	12	71.2084	380120000
379	O75534	Cold shock domain-containing protein E1	CSDE1	89 kDa	30	177.826	378851700
380	Q13242	Serine/arginine-rich splicing factor 9	SRSF9	26 kDa	11	52.9638	378144400
381	Q14315	Filamin-C	FLNC	291 kDa	78	449.48	377907000
382	O15371	Eukaryotic translation initiation factor 3 subunit D	EIF3D	64 kDa	22	141.532	377579400
383	Q14683	Structural maintenance of chromosomes protein 1A	SMC1A	143 kDa	48	272.1	377168300
384	P20618	Proteasome subunit beta type-1	PSMB1	26 kDa	11	71.804	376852100
385	O14979	Heterogeneous nuclear ribonucleoprotein D-like	HNRNPDL	46 kDa	11	65.0238	373745200	1
386	P16615	Sarcoplasmic/endoplasmic reticulum calcium ATPase 2	ATP2A2	115 kDa	33	194.894	372674000
387	P51571	Translocon-associated protein subunit delta	SSR4	19 kDa	5	30.1364	371651700
388	P06737	Glycogen phosphorylase, liver form	PYGL	97 kDa	36	217.866	371369400
389	Q14839	Chromodomain-helicase-DNA-binding protein 4	CHD4	218 kDa	53	319.545	371298400	1
390	P40939	Trifunctional enzyme subunit alpha, mitochondrial	HADHA	83 kDa	25	150.424	371167200
391	P62829	60S ribosomal protein L23	RPL23	15 kDa	7	41.04	371155000
392	P05023	Sodium/potassium-transporting ATPase subunit alpha-1	ATP1A1	113 kDa	33	195.726	370847800
393	P22087	rRNA 2'-O-methyltransferase fibrillarin	FBL	34 kDa	14	89.4042	370485600
394	P45974	Ubiquitin carboxyl-terminal hydrolase 5	USP5	96 kDa	26	156.512	367795300
395	P60953	Cell division control protein 42 homolog	CDC42	21 kDa	6	30.1464	367673300
396	Q9NSD9	Phenylalanine--tRNA ligase beta subunit	FARSB	66 kDa	22	119.472	366852300
397	Q01518	Adenylyl cyclase-associated protein 1	CAP1	52 kDa	15	97.4776	366663100
398	P22695	Cytochrome b-c1 complex subunit 2, mitochondrial	UQCRC2	48 kDa	15	103.836	364833500
399	P27635	60S ribosomal protein L10	RPL10	25 kDa	7	41.7539	364312300
400	Q93009	Ubiquitin carboxyl-terminal hydrolase 7	USP7	128 kDa	41	241.074	363759100
401	O60841	Eukaryotic translation initiation factor 5B	EIF5B	139 kDa	41	265.424	363322500
402	P43246	DNA mismatch repair protein Msh2	MSH2	105 kDa	27	171.256	363185300
403	Q5T4S7	E3 ubiquitin-protein ligase UBR4	UBR4	574 kDa	113	653.781	361472200
404	Q02978	Mitochondrial 2-oxoglutarate/malate carrier protein	SLC25A11	34 kDa	11	60.2219	360749800
405	Q9Y3I0	tRNA-splicing ligase RtcB homolog	RTCB	55 kDa	19	107.739	357647600
406	P04181	Ornithine aminotransferase, mitochondrial	OAT	49 kDa	14	82.2172	355516200
407	O95831	Apoptosis-inducing factor 1, mitochondrial	AIFM1	67 kDa	16	100.895	353982400
408	Q9Y2X3	Nucleolar protein 58	NOP58	60 kDa	21	121.561	353825400
409	P07339	Cathepsin D	CTSD	45 kDa	12	70.0641	352791200
410	Q1KMD3	Heterogeneous nuclear ribonucleoprotein U-like protein 2	HNRNPUL2	85 kDa	24	135.523	351866700
411	Q92621	Nuclear pore complex protein Nup205	NUP205	228 kDa	61	363.6	351804900
412	O75531	Barrier-to-autointegration factor	BANF1	10 kDa	4	29.5755	351357100
413	P35659	Protein DEK	DEK	43 kDa	9	48.4679	349856500
414	Q9H082	Ras-related protein Rab-33B	RAB33B	26 kDa	5	19.8581	349560100
415	P62191	26S proteasome regulatory subunit 4	PSMC1	49 kDa	19	105.354	348576700
416	P13489	Ribonuclease inhibitor	RNH1	50 kDa	18	117.768	348268300
417	Q9BSJ8	Extended synaptotagmin-1	ESYT1	123 kDa	31	192.828	348199500
418	P63220	40S ribosomal protein S21	RPS21	9 kDa	4	20.6697	348127600
419	A5YKK6	CCR4-NOT transcription complex subunit 1	CNOT1	267 kDa	66	377.78	344657600	1
420	P11413	Glucose-6-phosphate 1-dehydrogenase	G6PD	59 kDa	23	129.063	344281600
421	P14550	Alcohol dehydrogenase [NADP(+)]	AKR1A1	37 kDa	12	83.5313	343598100
422	P30044	Peroxiredoxin-5, mitochondrial	PRDX5	22 kDa	9	51.2076	343320600
423	P33176	Kinesin-1 heavy chain	KIF5B	110 kDa	41	238.221	342841400
424	O75390	Citrate synthase, mitochondrial	CS	52 kDa	9	48.5606	342747300
425	Q9H9B4	Sideroflexin-1	SFXN1	36 kDa	13	78.5166	341801100
426	P08621	U1 small nuclear ribonucleoprotein 70 kDa	SNRNP70	52 kDa	13	77.673	340960700
427	P31153	S-adenosylmethionine synthase isoform type-2	MAT2A	44 kDa	17	106.357	340013400
428	Q14980	Nuclear mitotic apparatus protein 1	NUMA1	238 kDa	72	441.542	338855900
429	P59190	Ras-related protein Rab-15	RAB15	24 kDa	2	8.88952	338429800
430	Q9H4A4	Aminopeptidase B	RNPEP	73 kDa	26	145.309	338421600
431	P48735	Isocitrate dehydrogenase [NADP], mitochondrial	IDH2	51 kDa	17	95.3926	337279100
432	P62333	26S proteasome regulatory subunit 10B	PSMC6	44 kDa	15	91.2261	336156700
433	O00303	Eukaryotic translation initiation factor 3 subunit F	EIF3F	38 kDa	11	62.9963	334508700
434	Q9UBE0	SUMO-activating enzyme subunit 1	SAE1	38 kDa	16	109.452	334169500
435	P78344	Eukaryotic translation initiation factor 4 gamma 2	EIF4G2	102 kDa	25	123.516	333846800
436	P09104	Gamma-enolase	ENO2	47 kDa	19	116.361	333257100
437	O60361	Putative nucleoside diphosphate kinase	NME2P1	16 kDa	8	36.6017	332641500		1
438	O75083	WD repeat-containing protein 1	WDR1	66 kDa	21	136.009	332615200
439	P31040	Succinate dehydrogenase [ubiquinone] flavoprotein subunit, mitochondrial	SDHA	73 kDa	20	126.444	332108000
440	P05198	Eukaryotic translation initiation factor 2 subunit 1	EIF2S1	36 kDa	14	86.7002	331797500
441	P25787	Proteasome subunit alpha type-2	PSMA2	26 kDa	7	55.6309	331538200
442	Q13151	Heterogeneous nuclear ribonucleoprotein A0	HNRNPA0	31 kDa	7	46.9996	330937400
443	P61088	Ubiquitin-conjugating enzyme E2 N	UBE2N	17 kDa	4	25.7152	330432700
444	P46778	60S ribosomal protein L21	RPL21	19 kDa	5	30.0302	330384100
445	P39023	60S ribosomal protein L3	RPL3	46 kDa	10	59.8333	329854200
446	Q9UHX1	Poly(U)-binding-splicing factor PUF60	PUF60	60 kDa	18	101.516	329098100	1
447	Q58FF8	Putative heat shock protein HSP 90-beta 2	HSP90AB2P	44 kDa	9	40.7906	328421700
448	P46060	Ran GTPase-activating protein 1	RANGAP1	64 kDa	19	99.1406	326734800
449	O43852	Calumenin	CALU	37 kDa	11	65.585	326091900
450	P12270	Nucleoprotein TPR	TPR	267 kDa	67	390.983	324974600
451	P28838	Cytosol aminopeptidase	LAP3	56 kDa	24	141.724	324915400
452	P00367	Glutamate dehydrogenase 1, mitochondrial	GLUD1	61 kDa	19	106.992	324447700
453	P22392	Nucleoside diphosphate kinase B	NME2	17 kDa	9	41.4314	322236600	1	1
454	Q15758	Neutral amino acid transporter B(0)	SLC1A5	57 kDa	10	59.2523	321979200
455	P00403	Cytochrome c oxidase subunit 2	MT-CO2	26 kDa	3	16.9122	320274100
456	P32119	Peroxiredoxin-2	PRDX2	22 kDa	9	45.8635	319641000
457	P48047	ATP synthase subunit O, mitochondrial	ATP5PO	23 kDa	9	48.5154	319447400
458	O00154	Cytosolic acyl coenzyme A thioester hydrolase	ACOT7	42 kDa	12	71.3205	319406700
459	Q9Y4L1	Hypoxia up-regulated protein 1	HYOU1	111 kDa	32	191.24	319384200
460	P28331	NADH-ubiquinone oxidoreductase 75 kDa subunit, mitochondrial	NDUFS1	79 kDa	29	173.688	318966500
461	Q9UHB9	Signal recognition particle subunit SRP68	SRP68	71 kDa	26	150.105	318820800
462	Q58FF7	Putative heat shock protein HSP 90-beta-3	HSP90AB3P	68 kDa	17	83.5194	317782900
463	Q9NYU2	UDP-glucose:glycoprotein glucosyltransferase 1	UGGT1	177 kDa	43	270.604	317260000
464	O15347	High mobility group protein B3	HMGB3	23 kDa	8	45.716	315678300	1
465	P09622	Dihydrolipoyl dehydrogenase, mitochondrial	DLD	54 kDa	12	79.6819	315651900
466	O76021	Ribosomal L1 domain-containing protein 1	RSL1D1	55 kDa	15	98.7682	315203800
467	Q13867	Bleomycin hydrolase	BLMH	53 kDa	13	77.3539	315196900
468	Q3ZCM7	Tubulin beta-8 chain	TUBB8	50 kDa	15	94.6684	314961600
469	P30520	Adenylosuccinate synthetase isozyme 2	ADSS	50 kDa	17	105.924	314491000
470	Q03252	Lamin-B2	LMNB2	70 kDa	31	174.972	314294900
471	P39687	Acidic leucine-rich nuclear phosphoprotein 32 family member A	ANP32A	29 kDa	7	39.0784	313271000	1
472	P23921	Ribonucleoside-diphosphate reductase large subunit	RRM1	90 kDa	28	176.703	313136900
473	A8MWD9	Putative small nuclear ribonucleoprotein G-like protein 15	SNRPGP15	9 kDa	2	8.63235	312545400
474	P35237	Serpin B6	SERPINB6	43 kDa	19	105.304	312218200
475	O95347	Structural maintenance of chromosomes protein 2	SMC2	136 kDa	42	241.982	310934600
476	P42285	Exosome RNA helicase MTR4	MTREX	118 kDa	34	206.656	310414100
477	P49591	Serine--tRNA ligase, cytoplasmic	SARS	59 kDa	21	122.737	309665900
478	P13798	Acylamino-acid-releasing enzyme	APEH	81 kDa	18	110.976	308663800
479	P24534	Elongation factor 1-beta	EEF1B2	25 kDa	5	30.9716	308060500
480	Q15459	Splicing factor 3A subunit 1	SF3A1	89 kDa	24	148.961	308039500
481	Q13347	Eukaryotic translation initiation factor 3 subunit I	EIF3I	37 kDa	16	86.808	307877200
482	P00387	NADH-cytochrome b5 reductase 3	CYB5R3	34 kDa	11	71.2699	307579900
483	O60610	Protein diaphanous homolog 1	DIAPH1	141 kDa	36	209.057	307222100
484	P36542	ATP synthase subunit gamma, mitochondrial	ATP5F1C	33 kDa	7	36.1177	307111500
485	P61247	40S ribosomal protein S3a	RPS3A	30 kDa	11	69.5683	306940300
486	Q9Y3F4	Serine-threonine kinase receptor-associated protein	STRAP	38 kDa	14	80.5362	306146600		1
487	P28340	DNA polymerase delta catalytic subunit	POLD1	124 kDa	35	197.496	305796600
488	Q8NE71	ATP-binding cassette sub-family F member 1	ABCF1	96 kDa	26	152.043	305695900
489	O15067	Phosphoribosylformylglycinamidine synthase	PFAS	145 kDa	33	206.257	303978900
490	P02545	Prelamin-A/C	LMNA	74 kDa	29	162.77	302201200
491	Q9BWD1	Acetyl-CoA acetyltransferase, cytosolic	ACAT2	41 kDa	10	71.0672	302030700
492	P62266	40S ribosomal protein S23	RPS23	16 kDa	3	14.1451	301921300
493	Q99536	Synaptic vesicle membrane protein VAT-1 homolog	VAT1	42 kDa	14	113.325	301802600
494	P41091	Eukaryotic translation initiation factor 2 subunit 3	EIF2S3	51 kDa	15	97.9797	301676000
495	P31150	Rab GDP dissociation inhibitor alpha	GDI1	51 kDa	26	163.295	300238000
496	Q92973	Transportin-1	TNPO1	102 kDa	26	157.386	300173400
497	P26196	Probable ATP-dependent RNA helicase DDX6	DDX6	54 kDa	22	139.976	299512300
498	Q9HCE1	Putative helicase MOV-10	MOV10	114 kDa	31	187.911	299090400	1
499	Q5VYK3	Proteasome adapter and scaffold protein ECM29	ECPAS	204 kDa	58	335.024	299012900
500	Q8TEX9	Importin-4	IPO4	119 kDa	40	240.887	298401500
501	P09661	U2 small nuclear ribonucleoprotein A'	SNRPA1	28 kDa	11	61.2667	298134300
502	Q9UNM6	26S proteasome non-ATPase regulatory subunit 13	PSMD13	43 kDa	20	127.947	297814300
503	Q9Y262	Eukaryotic translation initiation factor 3 subunit L	EIF3L	67 kDa	21	120.275	297415000
504	Q02880	DNA topoisomerase 2-beta	TOP2B	183 kDa	50	278.91	295506300
505	Q13162	Peroxiredoxin-4	PRDX4	31 kDa	9	59.9537	294564900
506	P51610	Host cell factor 1	HCFC1	209 kDa	34	200.399	294254600
507	P19367	Hexokinase-1	HK1	102 kDa	26	153.386	293208400		1
508	Q06203	Amidophosphoribosyltransferase	PPAT	57 kDa	20	111.926	293038500
509	P35573	Glycogen debranching enzyme	AGL	175 kDa	56	316.077	292528600
510	Q9BZZ5	Apoptosis inhibitor 5	API5	59 kDa	18	109.954	290730400
511	Q9BQA1	Methylosome protein 50	WDR77	37 kDa	10	64.4808	290479000
512	P36871	Phosphoglucomutase-1	PGM1	61 kDa	23	144.615	287864700
513	P35998	26S proteasome regulatory subunit 7	PSMC2	49 kDa	19	106.25	287672600
514	Q15149	Plectin	PLEC	532 kDa	108	586.257	287564600
515	Q5SSJ5	Heterochromatin protein 1-binding protein 3	HP1BP3	61 kDa	12	66.8807	287508400
516	P46013	Proliferation marker protein Ki-67	MKI67	359 kDa	87	484.166	286620200
517	Q92878	DNA repair protein RAD50	RAD50	154 kDa	41	234.033	285479500
518	P46782	40S ribosomal protein S5	RPS5	23 kDa	7	44.6794	285096100
519	P68036	Ubiquitin-conjugating enzyme E2 L3	UBE2L3	18 kDa	6	38.4836	284562000	1
520	P10515	Dihydrolipoyllysine-residue acetyltransferase component of pyruvate dehydrogenase complex, mitochondrial	DLAT	69 kDa	13	82.3352	284299000
521	Q9BXJ9	N-alpha-acetyltransferase 15, NatA auxiliary subunit	NAA15	101 kDa	33	190.744	284241600	1
522	Q99714	3-hydroxyacyl-CoA dehydrogenase type-2	HSD17B10	27 kDa	14	90.4813	283652400
523	O43299	AP-5 complex subunit zeta-1	AP5Z1	89 kDa	5	25.1469	283588200
524	Q13423	NAD(P) transhydrogenase, mitochondrial	NNT	114 kDa	24	144.815	283499800
525	P62847	40S ribosomal protein S24	RPS24	15 kDa	3	16.1979	283411400
526	Q13310	Polyadenylate-binding protein 4	PABPC4	71 kDa	18	101.096	283285800
527	P48147	Prolyl endopeptidase	PREP	81 kDa	28	172.894	281237200
528	Q9UHD8	Septin-9	SEPT9	65 kDa	23	134.562	280394300
529	P53004	Biliverdin reductase A	BLVRA	33 kDa	11	60.5445	280289600
530	O00151	PDZ and LIM domain protein 1	PDLIM1	36 kDa	13	82.7436	280121700
531	O14737	Programmed cell death protein 5	PDCD5	14 kDa	6	32.7727	280023900
532	P31946	14-3-3 protein beta/alpha	YWHAB	28 kDa	11	62.4011	279955000
533	Q16891	MICOS complex subunit MIC60	IMMT	84 kDa	28	164.34	279255700
534	O14744	Protein arginine N-methyltransferase 5	PRMT5	73 kDa	21	147.232	277749400	1
535	Q9Y3U8	60S ribosomal protein L36	RPL36	12 kDa	2	7.60542	276658600
536	P0C0S5	Histone H2A.Z	H2AFZ	14 kDa	2	13.38	276062600
537	P62318	Small nuclear ribonucleoprotein Sm D3	SNRPD3	14 kDa	4	30.442	275478300
538	Q9UJS0	Calcium-binding mitochondrial carrier protein Aralar2	SLC25A13	74 kDa	25	141.201	274592300
539	O94906	Pre-mRNA-processing factor 6	PRPF6	107 kDa	37	215.47	274376500
540	E9PAV3	Nascent polypeptide-associated complex subunit alpha, muscle-specific form	NACA	205 kDa	5	26.4613	274002600	1
541	P10606	Cytochrome c oxidase subunit 5B, mitochondrial	COX5B	14 kDa	6	34.2732	273643000
542	O75964	ATP synthase subunit g, mitochondrial	ATP5MG	11 kDa	3	14.6054	273453800
543	P61086	Ubiquitin-conjugating enzyme E2 K	UBE2K	22 kDa	10	61.3602	272927100
544	Q12788	Transducin beta-like protein 3	TBL3	89 kDa	28	168.483	270882100
545	P06493	Cyclin-dependent kinase 1	CDK1	34 kDa	13	74.0595	269454700		1
546	O14617	AP-3 complex subunit delta-1	AP3D1	130 kDa	31	191.901	269325100
547	Q15645	Pachytene checkpoint protein 2 homolog	TRIP13	49 kDa	16	105.03	268742000
548	Q9NTJ3	Structural maintenance of chromosomes protein 4	SMC4	147 kDa	46	262.545	268557400
549	O60264	SWI/SNF-related matrix-associated actin-dependent regulator of chromatin subfamily A member 5	SMARCA5	122 kDa	35	186.596	268460100
550	Q16795	NADH dehydrogenase [ubiquinone] 1 alpha subcomplex subunit 9, mitochondrial	NDUFA9	43 kDa	14	73.7362	268209100
551	Q7L2H7	Eukaryotic translation initiation factor 3 subunit M	EIF3M	43 kDa	16	95.1731	268190800
552	Q14166	Tubulin--tyrosine ligase-like protein 12	TTLL12	74 kDa	24	160.467	268139000
553	P62910	60S ribosomal protein L32	RPL32	16 kDa	4	19.6453	267527300
554	Q9UQE7	Structural maintenance of chromosomes protein 3	SMC3	142 kDa	47	261.482	266939900
555	P18754	Regulator of chromosome condensation	RCC1	45 kDa	15	95.8232	265953500
556	Q96PK6	RNA-binding protein 14	RBM14	69 kDa	20	114.978	265589300	1
557	Q9Y2L1	Exosome complex exonuclease RRP44	DIS3	109 kDa	34	204.56	265322300
558	Q9Y696	Chloride intracellular channel protein 4	CLIC4	29 kDa	17	96.5823	265122000
559	Q00688	Peptidyl-prolyl cis-trans isomerase FKBP3	FKBP3	25 kDa	7	41.4576	263410600
560	Q9H9A6	Leucine-rich repeat-containing protein 40	LRRC40	68 kDa	26	157.066	263262600
561	P21912	Succinate dehydrogenase [ubiquinone] iron-sulfur subunit, mitochondrial	SDHB	32 kDa	10	53.0621	263148700
562	P04083	Annexin A1	ANXA1	39 kDa	15	96.6522	262142300
563	Q13283	Ras GTPase-activating protein-binding protein 1	G3BP1	52 kDa	15	99.8885	262050200
564	O96008	Mitochondrial import receptor subunit TOM40 homolog	TOMM40	38 kDa	14	94.9519	261953600
565	Q15293	Reticulocalbin-1	RCN1	39 kDa	10	67.2831	261951900
566	Q93008	Probable ubiquitin carboxyl-terminal hydrolase FAF-X	USP9X	292 kDa	72	425.136	261587400
567	Q04837	Single-stranded DNA-binding protein, mitochondrial	SSBP1	17 kDa	6	35.9749	261229800
568	Q99729	Heterogeneous nuclear ribonucleoprotein A/B	HNRNPAB	36 kDa	8	47.4143	260255900
569	Q9NVI1	Fanconi anemia group I protein	FANCI	149 kDa	46	257.152	259700400
570	Q8N3C0	Activating signal cointegrator 1 complex subunit 3	ASCC3	251 kDa	59	321.886	259493400	1
571	Q16543	Hsp90 co-chaperone Cdc37	CDC37	44 kDa	8	47.0355	259271300
572	P26038	Moesin	MSN	68 kDa	26	151.2	258897500
573	Q86XP3	ATP-dependent RNA helicase DDX42	DDX42	103 kDa	29	176.938	258862800
574	P46821	Microtubule-associated protein 1B	MAP1B	271 kDa	48	318.686	257890900
575	P54727	UV excision repair protein RAD23 homolog B	RAD23B	43 kDa	6	34.4981	257755100
576	O43776	Asparagine--tRNA ligase, cytoplasmic	NARS	63 kDa	15	94.8954	257321300
577	O76094	Signal recognition particle subunit SRP72	SRP72	75 kDa	23	138.874	257234300
578	P52907	F-actin-capping protein subunit alpha-1	CAPZA1	33 kDa	11	74.0563	257078400
579	Q15286	Ras-related protein Rab-35	RAB35	23 kDa	5	27.8945	257043400
580	P17858	ATP-dependent 6-phosphofructokinase, liver type	PFKL	85 kDa	22	129.703	256746100		1
581	Q02809	Procollagen-lysine,2-oxoglutarate 5-dioxygenase 1	PLOD1	84 kDa	24	135.411	256436200
582	P61160	Actin-related protein 2	ACTR2	45 kDa	11	71.8547	255586800
583	Q15046	Lysine--tRNA ligase	KARS	68 kDa	19	117.193	254797800
584	P56537	Eukaryotic translation initiation factor 6	EIF6	27 kDa	7	47.6616	253716900
585	Q9Y5L4	Mitochondrial import inner membrane translocase subunit Tim13	TIMM13	11 kDa	5	27.4803	253385000
586	O60749	Sorting nexin-2	SNX2	58 kDa	20	120.41	253274300
587	Q6PKG0	La-related protein 1	LARP1	124 kDa	23	132.482	252963600
588	P28074	Proteasome subunit beta type-5	PSMB5	28 kDa	12	72.2942	252921400
589	P43304	Glycerol-3-phosphate dehydrogenase, mitochondrial	GPD2	81 kDa	26	143.468	252294000
590	P38606	V-type proton ATPase catalytic subunit A	ATP6V1A	68 kDa	19	118.662	252005500
591	Q06323	Proteasome activator complex subunit 1	PSME1	29 kDa	12	67.5043	251517400
592	O95202	Mitochondrial proton/calcium exchanger protein	LETM1	83 kDa	28	174.972	251406900
593	Q9H857	5'-nucleotidase domain-containing protein 2	NT5DC2	61 kDa	17	100.688	249329900
594	P63208	S-phase kinase-associated protein 1	SKP1	19 kDa	5	31.0977	249222600
595	P07602	Prosaposin	PSAP	58 kDa	16	89.9498	249105500
596	Q13724	Mannosyl-oligosaccharide glucosidase	MOGS	92 kDa	23	146.808	248734900
597	O75439	Mitochondrial-processing peptidase subunit beta	PMPCB	54 kDa	19	103.27	247174900
598	P35080	Profilin-2	PFN2	15 kDa	4	22.9731	246279300
599	P55265	Double-stranded RNA-specific adenosine deaminase	ADAR	136 kDa	32	193.143	246150100
600	Q92526	T-complex protein 1 subunit zeta-2	CCT6B	58 kDa	8	46.8977	245877300
601	Q15021	Condensin complex subunit 1	NCAPD2	157 kDa	43	272.288	245585900
602	P49189	4-trimethylaminobutyraldehyde dehydrogenase	ALDH9A1	54 kDa	16	85.7896	245351400
603	P15924	Desmoplakin	DSP	332 kDa	79	456.393	244936900
604	O00232	26S proteasome non-ATPase regulatory subunit 12	PSMD12	53 kDa	21	131.329	244559700
605	O75694	Nuclear pore complex protein Nup155	NUP155	155 kDa	37	226.649	244352500
606	P02786	Transferrin receptor protein 1	TFRC	85 kDa	23	132.063	243490600
607	Q9NVP1	ATP-dependent RNA helicase DDX18	DDX18	75 kDa	21	119.098	242277800
608	Q9UKM7	Endoplasmic reticulum mannosyl-oligosaccharide 1,2-alpha-mannosidase	MAN1B1	80 kDa	9	53.425	240673700
609	Q8TEQ6	Gem-associated protein 5	GEMIN5	169 kDa	41	232.566	239337200
610	P00390	Glutathione reductase, mitochondrial	GSR	56 kDa	15	120.056	238881400
611	P61981	14-3-3 protein gamma	YWHAG	28 kDa	9	46.0737	237332700
612	Q14690	Protein RRP5 homolog	PDCD11	209 kDa	53	315.647	237017100
613	Q9NQC3	Reticulon-4	RTN4	130 kDa	7	38.731	236691000
614	Q9P035	Very-long-chain (3R)-3-hydroxyacyl-CoA dehydratase 3	HACD3	43 kDa	8	54.9566	236399100
615	O95782	AP-2 complex subunit alpha-1	AP2A1	108 kDa	33	180.967	236361700
616	Q7L2E3	ATP-dependent RNA helicase DHX30	DHX30	134 kDa	50	303.939	236271400
617	P06132	Uroporphyrinogen decarboxylase	UROD	41 kDa	11	68.2541	236051000
618	Q8NBJ5	Procollagen galactosyltransferase 1	COLGALT1	72 kDa	17	91.3272	235634600
619	P11177	Pyruvate dehydrogenase E1 component subunit beta, mitochondrial	PDHB	39 kDa	13	76.0206	235416400
620	Q13011	Delta(3,5)-Delta(2,4)-dienoyl-CoA isomerase, mitochondrial	ECH1	36 kDa	8	44.8929	234634000
621	P08237	ATP-dependent 6-phosphofructokinase, muscle type	PFKM	85 kDa	22	126.607	234623700		1
622	Q14203	Dynactin subunit 1	DCTN1	142 kDa	49	301.392	234584500
623	P30084	Enoyl-CoA hydratase, mitochondrial	ECHS1	31 kDa	12	65.6566	234528900
624	P50213	Isocitrate dehydrogenase [NAD] subunit alpha, mitochondrial	IDH3A	40 kDa	11	64.0286	233797700
625	A0AVT1	Ubiquitin-like modifier-activating enzyme 6	UBA6	118 kDa	41	240.356	232703600
626	P07108	Acyl-CoA-binding protein	DBI	10 kDa	4	24.5368	231615200
627	P62888	60S ribosomal protein L30	RPL30	13 kDa	5	30.1989	231494200
628	P55084	Trifunctional enzyme subunit beta, mitochondrial	HADHB	51 kDa	11	67.3917	230713700
629	Q9H583	HEAT repeat-containing protein 1	HEATR1	242 kDa	57	327.436	230589600
630	P61326	Protein mago nashi homolog	MAGOH	17 kDa	10	59.9868	229991300
631	O43684	Mitotic checkpoint protein BUB3	BUB3	37 kDa	12	85.3597	229144900
632	O43592	Exportin-T	XPOT	110 kDa	27	163.641	228699600
633	Q7KZ85	Transcription elongation factor SPT6	SUPT6H	199 kDa	46	252.051	228656900	1
634	P62906	60S ribosomal protein L10a	RPL10A	25 kDa	8	42.3806	228369300
635	P51570	Galactokinase	GALK1	42 kDa	16	101.869	227808900		1
636	Q96T76	MMS19 nucleotide excision repair protein homolog	MMS19	113 kDa	28	174.904	227746400	1
637	O43432	Eukaryotic translation initiation factor 4 gamma 3	EIF4G3	177 kDa	37	219.551	227491400
638	Q9HB71	Calcyclin-binding protein	CACYBP	26 kDa	13	88.6778	227104100
639	Q9H3U1	Protein unc-45 homolog A	UNC45A	103 kDa	31	170.158	227072200
640	Q01780	Exosome component 10	EXOSC10	101 kDa	28	169.367	226046400
641	Q9HDC9	Adipocyte plasma membrane-associated protein	APMAP	46 kDa	16	94.3594	224975200
642	P50851	Lipopolysaccharide-responsive and beige-like anchor protein	LRBA	319 kDa	67	377.15	224309800
643	Q96HE7	ERO1-like protein alpha	ERO1A	54 kDa	17	93.8992	224043500
644	Q99615	DnaJ homolog subfamily C member 7	DNAJC7	56 kDa	19	112.321	224029200
645	O75821	Eukaryotic translation initiation factor 3 subunit G	EIF3G	36 kDa	6	29.1945	223976100
646	O75347	Tubulin-specific chaperone A	TBCA	13 kDa	8	44.6401	223770600
647	Q07065	Cytoskeleton-associated protein 4	CKAP4	66 kDa	24	139.878	223582500
648	P06899	Histone H2B type 1-J	HIST1H2BJ	14 kDa	5	22.1704	223557900
649	Q9BZE4	Nucleolar GTP-binding protein 1	GTPBP4	74 kDa	20	114.014	223277300
650	Q8NI36	WD repeat-containing protein 36	WDR36	105 kDa	31	185.349	222965700
651	Q9BUJ2	Heterogeneous nuclear ribonucleoprotein U-like protein 1	HNRNPUL1	96 kDa	19	117.792	222936800	1
652	Q9UBB4	Ataxin-10	ATXN10	53 kDa	23	151.589	222899600
653	P43034	Platelet-activating factor acetylhydrolase IB subunit alpha	PAFAH1B1	47 kDa	19	130.276	222379900
654	P11387	DNA topoisomerase 1	TOP1	91 kDa	20	117.373	222115900
655	P53041	Serine/threonine-protein phosphatase 5	PPP5C	57 kDa	17	99.6396	221874500
656	P28070	Proteasome subunit beta type-4	PSMB4	29 kDa	8	47.7918	221809300
657	P49721	Proteasome subunit beta type-2	PSMB2	23 kDa	7	43.35	221635500
658	Q04917	14-3-3 protein eta	YWHAH	28 kDa	11	62.0525	220745600
659	P14406	Cytochrome c oxidase subunit 7A2, mitochondrial	COX7A2	9 kDa	2	8.79294	220567800
660	O75436	Vacuolar protein sorting-associated protein 26A	VPS26A	38 kDa	10	63.7102	220513600
661	Q9Y383	Putative RNA-binding protein Luc7-like 2	LUC7L2	47 kDa	10	56.5598	220469000
662	P18085	ADP-ribosylation factor 4	ARF4	21 kDa	8	44.0653	220459800
663	P62861	40S ribosomal protein S30	FAU	7 kDa	3	13.0027	219893600
664	P63173	60S ribosomal protein L38	RPL38	8 kDa	2	8.07839	219608500
665	O94826	Mitochondrial import receptor subunit TOM70	TOMM70	67 kDa	21	129.024	219452700
666	O60256	Phosphoribosyl pyrophosphate synthase-associated protein 2	PRPSAP2	41 kDa	15	95.4667	218845900
667	P61077	Ubiquitin-conjugating enzyme E2 D3	UBE2D3	17 kDa	2	13.1242	218615400
668	Q9UM54	Unconventional myosin-VI	MYO6	150 kDa	39	227.567	218459400
669	Q9BTW9	Tubulin-specific chaperone D	TBCD	133 kDa	35	216.618	218209100
670	Q9Y277	Voltage-dependent anion-selective channel protein 3	VDAC3	31 kDa	9	62.0688	218121900
671	P61221	ATP-binding cassette sub-family E member 1	ABCE1	67 kDa	21	120.687	217329700
672	O60763	General vesicular transport factor p115	USO1	108 kDa	28	178.653	217152300
673	Q14676	Mediator of DNA damage checkpoint protein 1	MDC1	227 kDa	40	248.715	217129400
674	P30626	Sorcin	SRI	22 kDa	7	42.0223	216459500
675	O00429	Dynamin-1-like protein	DNM1L	82 kDa	30	197.424	216390200
676	P46379	Large proline-rich protein BAG6	BAG6	119 kDa	26	159.31	216340300
677	P51858	Hepatoma-derived growth factor	HDGF	27 kDa	11	65.1117	216192600	1
678	P05091	Aldehyde dehydrogenase, mitochondrial	ALDH2	56 kDa	14	73.2147	215811700
679	Q13642	Four and a half LIM domains protein 1	FHL1	36 kDa	8	39.3091	215556900
680	P60981	Destrin	DSTN	19 kDa	8	45.1909	215246100
681	P08243	Asparagine synthetase [glutamine-hydrolyzing]	ASNS	64 kDa	20	129.681	215241400
682	Q53H12	Acylglycerol kinase, mitochondrial	AGK	47 kDa	16	90.2477	215209700		1
683	P26583	High mobility group protein B2	HMGB2	24 kDa	7	39.8223	215115200	1
684	O00203	AP-3 complex subunit beta-1	AP3B1	121 kDa	29	167.869	213725800
685	P33316	Deoxyuridine 5'-triphosphate nucleotidohydrolase, mitochondrial	DUT	27 kDa	10	59.2026	212609800
686	Q53GQ0	Very-long-chain 3-oxoacyl-CoA reductase	HSD17B12	34 kDa	9	52.1671	212467900
687	P61011	Signal recognition particle 54 kDa protein	SRP54	56 kDa	21	114.529	212024200
688	P50995	Annexin A11	ANXA11	54 kDa	14	93.3323	211361800
689	O15372	Eukaryotic translation initiation factor 3 subunit H	EIF3H	40 kDa	13	70.1359	211105300
690	Q9BV94	ER degradation-enhancing alpha-mannosidase-like protein 2	EDEM2	65 kDa	3	12.8906	210966700
691	Q13838	Spliceosome RNA helicase DDX39B	DDX39B	49 kDa	19	112.411	210951900
692	Q9ULT8	E3 ubiquitin-protein ligase HECTD1	HECTD1	289 kDa	57	326.557	210617300
693	Q14789	Golgin subfamily B member 1	GOLGB1	376 kDa	88	496.219	210311800
694	P52815	39S ribosomal protein L12, mitochondrial	MRPL12	21 kDa	5	26.3399	210223600
695	P24752	Acetyl-CoA acetyltransferase, mitochondrial	ACAT1	45 kDa	11	67.4621	210009500
696	P49916	DNA ligase 3	LIG3	113 kDa	25	142.717	209684200
697	Q92797	Symplekin	SYMPK	141 kDa	35	215.665	209602200
698	O75955	Flotillin-1	FLOT1	47 kDa	21	121.392	209115800
699	P40937	Replication factor C subunit 5	RFC5	38 kDa	14	80.9384	209072200
700	P29373	Cellular retinoic acid-binding protein 2	CRABP2	16 kDa	5	27.8634	208415800
701	P29966	Myristoylated alanine-rich C-kinase substrate	MARCKS	32 kDa	9	59.8895	208124000
702	Q16836	Hydroxyacyl-coenzyme A dehydrogenase, mitochondrial	HADH	34 kDa	9	56.121	207880100
703	P31350	Ribonucleoside-diphosphate reductase subunit M2	RRM2	45 kDa	19	103.208	207436400
704	P26358	DNA (cytosine-5)-methyltransferase 1	DNMT1	183 kDa	38	219.674	207365400	1
705	Q9H845	Acyl-CoA dehydrogenase family member 9, mitochondrial	ACAD9	69 kDa	27	163.544	206806500
706	P02792	Ferritin light chain	FTL	20 kDa	6	41.9915	206715700
707	P55036	26S proteasome non-ATPase regulatory subunit 4	PSMD4	41 kDa	8	49.6524	206501500
708	P35637	RNA-binding protein FUS	FUS	53 kDa	8	57.5055	206282200
709	P35613	Basigin	BSG	42 kDa	7	42.4189	206081200
710	Q6P2E9	Enhancer of mRNA-decapping protein 4	EDC4	152 kDa	33	213.646	205907900
711	P54920	Alpha-soluble NSF attachment protein	NAPA	33 kDa	18	108.936	205903400
712	Q9NVI7	ATPase family AAA domain-containing protein 3A	ATAD3A	71 kDa	20	118.486	205897500
713	P46087	Probable 28S rRNA (cytosine(4447)-C(5))-methyltransferase	NOP2	89 kDa	19	103.707	205887600
714	P07384	Calpain-1 catalytic subunit	CAPN1	82 kDa	23	131.598	204872800
715	Q13907	Isopentenyl-diphosphate Delta-isomerase 1	IDI1	26 kDa	8	42.5773	204837700
716	O96019	Actin-like protein 6A	ACTL6A	47 kDa	13	85.6647	204596300	1
717	P67809	Nuclease-sensitive element-binding protein 1	YBX1	36 kDa	6	49.3327	204451300	1
718	Q16881	Thioredoxin reductase 1, cytoplasmic	TXNRD1	71 kDa	16	97.052	204291500
719	Q06210	Glutamine--fructose-6-phosphate aminotransferase [isomerizing] 1	GFPT1	79 kDa	29	175.285	203894000
720	Q9Y2W1	Thyroid hormone receptor-associated protein 3	THRAP3	109 kDa	18	112.201	203847400	1
721	Q96C36	Pyrroline-5-carboxylate reductase 2	PYCR2	34 kDa	14	83.3127	203537900
722	P12081	Histidine--tRNA ligase, cytoplasmic	HARS	57 kDa	17	99.9703	203214100
723	P59998	Actin-related protein 2/3 complex subunit 4	ARPC4	20 kDa	8	44.1609	203119100
724	P18669	Phosphoglycerate mutase 1	PGAM1	29 kDa	12	80.3584	202945600
725	P23381	Tryptophan--tRNA ligase, cytoplasmic	WARS	53 kDa	15	89.3823	202546300
726	O75489	NADH dehydrogenase [ubiquinone] iron-sulfur protein 3, mitochondrial	NDUFS3	30 kDa	13	69.6326	202421800
727	P51114	Fragile X mental retardation syndrome-related protein 1	FXR1	70 kDa	22	129.932	202055000
728	P31942	Heterogeneous nuclear ribonucleoprotein H3	HNRNPH3	37 kDa	9	60.0582	201978200
729	P39748	Flap endonuclease 1	FEN1	43 kDa	7	38.7712	201898800
730	P49959	Double-strand break repair protein MRE11	MRE11	81 kDa	16	97.1257	201458600
731	P15311	Ezrin	EZR	69 kDa	19	109.188	201409100
732	Q9UNX4	WD repeat-containing protein 3	WDR3	106 kDa	34	186.535	201366200
733	Q13428	Treacle protein	TCOF1	152 kDa	24	129.447	200939100
734	Q8N766	ER membrane protein complex subunit 1	EMC1	112 kDa	32	187.131	200693900
735	Q9UNS1	Protein timeless homolog	TIMELESS	139 kDa	31	169.575	200605300	1
736	P11216	Glycogen phosphorylase, brain form	PYGB	97 kDa	36	205.756	200242200
737	Q15269	Periodic tryptophan protein 2 homolog	PWP2	102 kDa	20	118.11	199334500
738	Q9Y678	Coatomer subunit gamma-1	COPG1	98 kDa	39	229.482	199082500
739	Q15477	Helicase SKI2W	SKIV2L	138 kDa	39	221.662	198461400
740	P63010	AP-2 complex subunit beta	AP2B1	105 kDa	39	235.933	197964800
741	P35250	Replication factor C subunit 2	RFC2	39 kDa	17	114.907	197649900
742	O00567	Nucleolar protein 56	NOP56	66 kDa	23	132.738	197266600
743	Q9Y285	Phenylalanine--tRNA ligase alpha subunit	FARSA	58 kDa	13	88.6283	197254900
744	Q9Y224	RNA transcription, translation and transport factor protein	RTRAF	28 kDa	12	76.2358	196988200	1
745	Q9UKK9	ADP-sugar pyrophosphatase	NUDT5	24 kDa	9	51.784	195703800
746	O14776	Transcription elongation regulator 1	TCERG1	124 kDa	28	161.662	195510100	1
747	O75874	Isocitrate dehydrogenase [NADP] cytoplasmic	IDH1	47 kDa	15	88.6588	195410500
748	P12814	Alpha-actinin-1	ACTN1	103 kDa	38	230.242	195359900
749	P21266	Glutathione S-transferase Mu 3	GSTM3	27 kDa	13	86.5563	195052100
750	Q14247	Src substrate cortactin	CTTN	62 kDa	16	80.8651	193991100
751	Q9Y2A7	Nck-associated protein 1	NCKAP1	129 kDa	29	169.293	193687100
752	Q6PGP7	Tetratricopeptide repeat protein 37	TTC37	175 kDa	42	255.676	193210500
753	Q9Y295	Developmentally-regulated GTP-binding protein 1	DRG1	41 kDa	17	99.415	193102400
754	P11717	Cation-independent mannose-6-phosphate receptor	IGF2R	274 kDa	51	305.429	193019700
755	P46063	ATP-dependent DNA helicase Q1	RECQL	73 kDa	22	140.186	191825200
756	Q6NUK1	Calcium-binding mitochondrial carrier protein SCaMC-1	SLC25A24	53 kDa	17	108.018	191819300
757	Q01844	RNA-binding protein EWS	EWSR1	68 kDa	8	54.0465	191676100	1
758	Q9H0S4	Probable ATP-dependent RNA helicase DDX47	DDX47	51 kDa	16	100.441	191582300
759	Q9BVA1	Tubulin beta-2B chain	TUBB2B	50 kDa	27	147.49	190992100
760	O94979	Protein transport protein Sec31A	SEC31A	133 kDa	24	134.813	190913700
761	Q14669	E3 ubiquitin-protein ligase TRIP12	TRIP12	220 kDa	43	240.412	190637200
762	Q13895	Bystin	BYSL	50 kDa	19	119.101	190418000
763	Q9NS69	Mitochondrial import receptor subunit TOM22 homolog	TOMM22	16 kDa	5	33.339	189644300
764	P31689	DnaJ homolog subfamily A member 1	DNAJA1	45 kDa	11	80.4986	189429100
765	Q2NL82	Pre-rRNA-processing protein TSR1 homolog	TSR1	92 kDa	22	127.62	189409200
766	P30566	Adenylosuccinate lyase	ADSL	55 kDa	19	122.969	188923600
767	P35249	Replication factor C subunit 4	RFC4	40 kDa	13	75.3135	188905300
768	Q9P2I0	Cleavage and polyadenylation specificity factor subunit 2	CPSF2	88 kDa	32	188.6	188717100
769	Q15738	Sterol-4-alpha-carboxylate 3-dehydrogenase, decarboxylating	NSDHL	42 kDa	12	64.4936	188657000
770	Q9HC35	Echinoderm microtubule-associated protein-like 4	EML4	109 kDa	29	173.851	188560500
771	Q92688	Acidic leucine-rich nuclear phosphoprotein 32 family member B	ANP32B	29 kDa	7	34.859	188285300
772	Q02218	2-oxoglutarate dehydrogenase, mitochondrial	OGDH	116 kDa	32	209.814	188122900
773	O43491	Band 4.1-like protein 2	EPB41L2	113 kDa	27	159.984	187799300
774	Q99733	Nucleosome assembly protein 1-like 4	NAP1L4	43 kDa	10	53.2383	187680200
775	Q9H2U2	Inorganic pyrophosphatase 2, mitochondrial	PPA2	38 kDa	13	80.0185	187446200
776	Q92522	Histone H1x	H1FX	22 kDa	5	27.4332	187264000
777	Q9UBF2	Coatomer subunit gamma-2	COPG2	98 kDa	37	227.044	186999800
778	P62304	Small nuclear ribonucleoprotein E	SNRPE	11 kDa	4	18.4675	186106300
779	Q15691	Microtubule-associated protein RP/EB family member 1	MAPRE1	30 kDa	11	79.7674	186100600
780	Q13451	Peptidyl-prolyl cis-trans isomerase FKBP5	FKBP5	51 kDa	26	152.064	185984600
781	Q9NRF8	CTP synthase 2	CTPS2	66 kDa	19	120.218	185964500
782	Q99459	Cell division cycle 5-like protein	CDC5L	92 kDa	23	136.19	185265100	1
783	Q13177	Serine/threonine-protein kinase PAK 2	PAK2	58 kDa	20	126.032	185225700		1
784	Q9H0D6	5'-3' exoribonuclease 2	XRN2	109 kDa	28	167.553	185197600	1
785	O60488	Long-chain-fatty-acid--CoA ligase 4	ACSL4	79 kDa	27	175.776	184883500
786	Q09028	Histone-binding protein RBBP4	RBBP4	48 kDa	11	74.9743	184785300	1
787	Q9NSE4	Isoleucine--tRNA ligase, mitochondrial	IARS2	114 kDa	32	169.83	184677800
788	P51665	26S proteasome non-ATPase regulatory subunit 7	PSMD7	37 kDa	13	89.1488	184460100
789	P42224	Signal transducer and activator of transcription 1-alpha/beta	STAT1	87 kDa	22	131.953	184441100	1
790	Q9HC38	Glyoxalase domain-containing protein 4	GLOD4	35 kDa	11	55.9356	183812000
791	A5A3E0	POTE ankyrin domain family member F	POTEF	121 kDa	7	33.0071	183664300
792	Q14254	Flotillin-2	FLOT2	47 kDa	19	107.067	183501000
793	P12235	ADP/ATP translocase 1	SLC25A4	33 kDa	12	62.0048	183133500
794	Q9BUQ8	Probable ATP-dependent RNA helicase DDX23	DDX23	96 kDa	19	99.4422	182939800
795	Q9BT78	COP9 signalosome complex subunit 4	COPS4	46 kDa	18	107.212	182846200
796	P25788	Proteasome subunit alpha type-3	PSMA3	28 kDa	5	27.9024	182807600
797	P18583	Protein SON	SON	264 kDa	31	189.718	182688900
798	Q9NZL4	Hsp70-binding protein 1	HSPBP1	39 kDa	14	79.157	182500400
799	P11310	Medium-chain specific acyl-CoA dehydrogenase, mitochondrial	ACADM	47 kDa	10	61.6858	182452300
800	O94973	AP-2 complex subunit alpha-2	AP2A2	104 kDa	33	188.542	182440700
801	P30046	D-dopachrome decarboxylase	DDT	13 kDa	4	23.6612	182333400
802	Q15436	Protein transport protein Sec23A	SEC23A	86 kDa	25	151.074	182278500
803	P22307	Non-specific lipid-transfer protein	SCP2	59 kDa	17	92.9977	182041700
804	Q09161	Nuclear cap-binding protein subunit 1	NCBP1	92 kDa	28	181.35	181974600
805	Q9BPW8	Protein NipSnap homolog 1	NIPSNAP1	33 kDa	11	67.4818	181764900
806	P36551	Oxygen-dependent coproporphyrinogen-III oxidase, mitochondrial	CPOX	50 kDa	19	108.875	181703100
807	P20042	Eukaryotic translation initiation factor 2 subunit 2	EIF2S2	38 kDa	14	77.3598	181414800
808	P35221	Catenin alpha-1	CTNNA1	100 kDa	25	153.251	181354700
809	Q96FW1	Ubiquitin thioesterase OTUB1	OTUB1	31 kDa	9	51.933	181090800
810	O75396	Vesicle-trafficking protein SEC22b	SEC22B	25 kDa	7	38.5752	180745200
811	Q9ULV4	Coronin-1C	CORO1C	53 kDa	11	62.8221	180678100
812	P51784	Ubiquitin carboxyl-terminal hydrolase 11	USP11	110 kDa	31	178.14	179967300
813	O75306	NADH dehydrogenase [ubiquinone] iron-sulfur protein 2, mitochondrial	NDUFS2	53 kDa	15	88.0026	179809300
814	P21281	V-type proton ATPase subunit B, brain isoform	ATP6V1B2	57 kDa	21	127.955	179709500
815	O95793	Double-stranded RNA-binding protein Staufen homolog 1	STAU1	63 kDa	21	124.684	179680300
816	P37108	Signal recognition particle 14 kDa protein	SRP14	15 kDa	4	19.9688	179640400
817	Q9UBQ5	Eukaryotic translation initiation factor 3 subunit K	EIF3K	25 kDa	8	49.8829	179634100
818	O00170	AH receptor-interacting protein	AIP	38 kDa	16	98.3128	179628600
819	Q96N67	Dedicator of cytokinesis protein 7	DOCK7	243 kDa	42	235.965	179158200
820	O14929	Histone acetyltransferase type B catalytic subunit	HAT1	50 kDa	11	69.7244	178743700
821	P52948	Nuclear pore complex protein Nup98-Nup96	NUP98	198 kDa	36	214.851	178740900
822	Q96EY8	Corrinoid adenosyltransferase	MMAB	27 kDa	10	61.7059	178709100
823	Q9H0A0	RNA cytidine acetyltransferase	NAT10	116 kDa	29	162.683	178306600
824	Q9UPY3	Endoribonuclease Dicer	DICER1	219 kDa	46	264.74	177300000
825	Q9NQR4	Omega-amidase NIT2	NIT2	31 kDa	12	73.9169	176879200
826	P20674	Cytochrome c oxidase subunit 5A, mitochondrial	COX5A	17 kDa	7	40.9649	176775200
827	Q14108	Lysosome membrane protein 2	SCARB2	54 kDa	12	75.1394	176602500
828	P50570	Dynamin-2	DNM2	98 kDa	29	174.105	176602100
829	Q10567	AP-1 complex subunit beta-1	AP1B1	105 kDa	40	235.281	176461800
830	Q96G03	Phosphoglucomutase-2	PGM2	68 kDa	23	138.648	176347100
831	Q9BQ39	ATP-dependent RNA helicase DDX50	DDX50	83 kDa	25	147.967	176079800
832	P19525	Interferon-induced, double-stranded RNA-activated protein kinase	EIF2AK2	62 kDa	13	69.8714	175951400	1	1	1
833	Q14C86	GTPase-activating protein and VPS9 domain-containing protein 1	GAPVD1	165 kDa	34	188.147	175862200
834	P14678	Small nuclear ribonucleoprotein-associated proteins B and B'	SNRPB	25 kDa	6	36.2025	175827400
835	P42345	Serine/threonine-protein kinase mTOR	MTOR	289 kDa	67	372.926	175527300		1
836	Q9UKD2	mRNA turnover protein 4 homolog	MRTO4	28 kDa	12	62.3036	175347000
837	Q16643	Drebrin	DBN1	71 kDa	14	85.3621	175295000
838	P09651	Heterogeneous nuclear ribonucleoprotein A1	HNRNPA1	39 kDa	11	56.021	175209600
839	Q8N163	Cell cycle and apoptosis regulator protein 2	CCAR2	103 kDa	19	118.827	175191100	1
840	P52292	Importin subunit alpha-1	KPNA2	58 kDa	14	93.0952	174764600
841	Q15020	Squamous cell carcinoma antigen recognized by T-cells 3	SART3	110 kDa	29	174.084	173955200
842	O60716	Catenin delta-1	CTNND1	108 kDa	30	183.051	173460500	1
843	P20340	Ras-related protein Rab-6A	RAB6A	24 kDa	8	39.831	173326500
844	Q9BS26	Endoplasmic reticulum resident protein 44	ERP44	47 kDa	12	73.9711	173041200
845	P46926	Glucosamine-6-phosphate isomerase 1	GNPDA1	33 kDa	12	82.8382	172953900
846	Q9H3N1	Thioredoxin-related transmembrane protein 1	TMX1	32 kDa	8	43.5625	172645800
847	Q5JRX3	Presequence protease, mitochondrial	PITRM1	117 kDa	31	191.823	172641600
848	Q8WWY3	U4/U6 small nuclear ribonucleoprotein Prp31	PRPF31	55 kDa	13	75.6328	172598000
849	Q07666	KH domain-containing, RNA-binding, signal transduction-associated protein 1	KHDRBS1	48 kDa	7	44.2792	171984700	1
850	Q15843	NEDD8	NEDD8	9 kDa	3	15.8148	171635400
851	P16278	Beta-galactosidase	GLB1	76 kDa	13	72.5341	171467000
852	P07203	Glutathione peroxidase 1	GPX1	22 kDa	10	63.0704	171286700
853	Q92979	Ribosomal RNA small subunit methyltransferase NEP1	EMG1	27 kDa	14	80.238	171258900
854	Q9BQ52	Zinc phosphodiesterase ELAC protein 2	ELAC2	92 kDa	28	182.395	170445900
855	O60502	Protein O-GlcNAcase	OGA	103 kDa	24	145.213	170255100
856	P55010	Eukaryotic translation initiation factor 5	EIF5	49 kDa	13	76.0082	170227800
857	P24666	Low molecular weight phosphotyrosine protein phosphatase	ACP1	18 kDa	7	37.283	169930900
858	Q13618	Cullin-3	CUL3	89 kDa	27	161.479	169908100
859	P30043	Flavin reductase (NADPH)	BLVRB	22 kDa	6	40.7977	169657900
860	P17174	Aspartate aminotransferase, cytoplasmic	GOT1	46 kDa	14	83.9778	169189500
861	Q99707	Methionine synthase	MTR	141 kDa	39	224.235	169115300
862	Q9NR45	Sialic acid synthase	NANS	40 kDa	13	86.0753	168842200
863	O60271	C-Jun-amino-terminal kinase-interacting protein 4	SPAG9	146 kDa	37	223.539	168658700
864	Q9NTZ6	RNA-binding protein 12	RBM12	97 kDa	19	103.596	168548800
865	P63151	Serine/threonine-protein phosphatase 2A 55 kDa regulatory subunit B alpha isoform	PPP2R2A	52 kDa	15	88.8327	168220800
866	Q15417	Calponin-3	CNN3	36 kDa	13	78.8615	167843700
867	O75607	Nucleoplasmin-3	NPM3	19 kDa	6	50.8399	166960300
868	P61758	Prefoldin subunit 3	VBP1	23 kDa	8	44.5079	166660300
869	P14854	Cytochrome c oxidase subunit 6B1	COX6B1	10 kDa	3	18.7446	166057600
870	Q15637	Splicing factor 1	SF1	68 kDa	12	75.3046	166006200	1
871	O15042	U2 snRNP-associated SURP motif-containing protein	U2SURP	118 kDa	22	129.561	165476600
872	P23368	NAD-dependent malic enzyme, mitochondrial	ME2	65 kDa	17	106.007	165402500
873	Q9UHG3	Prenylcysteine oxidase 1	PCYOX1	57 kDa	15	97.5045	165370600
874	Q08380	Galectin-3-binding protein	LGALS3BP	65 kDa	12	73.4415	165178200
875	Q29RF7	Sister chromatid cohesion protein PDS5 homolog A	PDS5A	151 kDa	37	215.836	165173100
876	Q13098	COP9 signalosome complex subunit 1	GPS1	56 kDa	14	91.3247	164699700
877	Q13155	Aminoacyl tRNA synthase complex-interacting multifunctional protein 2	AIMP2	35 kDa	7	38.2194	164412500
878	P36404	ADP-ribosylation factor-like protein 2	ARL2	21 kDa	9	46.3534	164352500
879	P51398	28S ribosomal protein S29, mitochondrial	DAP3	46 kDa	12	74.6375	164322200
880	O94832	Unconventional myosin-Id	MYO1D	116 kDa	41	230.824	164321200
881	Q16513	Serine/threonine-protein kinase N2	PKN2	112 kDa	27	150.931	164173300	1	1
882	P31949	Protein S100-A11	S100A11	12 kDa	4	20.1378	163930800
883	Q14011	Cold-inducible RNA-binding protein	CIRBP	19 kDa	4	28.8417	163581300
884	Q96GQ7	Probable ATP-dependent RNA helicase DDX27	DDX27	90 kDa	25	144.429	163329000
885	Q6UB35	Monofunctional C1-tetrahydrofolate synthase, mitochondrial	MTHFD1L	106 kDa	29	157.91	162204200
886	Q8NCW5	NAD(P)H-hydrate epimerase	NAXE	32 kDa	11	65.3366	162090600
887	O43252	Bifunctional 3'-phosphoadenosine 5'-phosphosulfate synthase 1	PAPSS1	71 kDa	26	154.068	162013700		1
888	P36405	ADP-ribosylation factor-like protein 3	ARL3	20 kDa	8	48.8772	161926600
889	Q9BTT0	Acidic leucine-rich nuclear phosphoprotein 32 family member E	ANP32E	31 kDa	6	33.2266	161862200
890	Q9UNZ2	NSFL1 cofactor p47	NSFL1C	41 kDa	12	69.3654	161763500
891	Q9UG63	ATP-binding cassette sub-family F member 2	ABCF2	71 kDa	21	126.914	161704900
892	Q03001	Dystonin	DST	861 kDa	121	643.139	161023100
893	Q8TDN6	Ribosome biogenesis protein BRX1 homolog	BRIX1	41 kDa	12	77.6212	160949900
894	Q99829	Copine-1	CPNE1	59 kDa	11	66.8997	160937600	1
895	Q9NP97	Dynein light chain roadblock-type 1	DYNLRB1	11 kDa	7	46.8125	160916400
896	P62995	Transformer-2 protein homolog beta	TRA2B	34 kDa	7	40.6978	160829100
897	P60866	40S ribosomal protein S20	RPS20	13 kDa	3	18.8479	160548200
898	Q9Y3B4	Splicing factor 3B subunit 6	SF3B6	15 kDa	5	31.3123	160470700
899	Q9NR09	Baculoviral IAP repeat-containing protein 6	BIRC6	530 kDa	71	453.71	160436900
900	Q86Y56	Dynein assembly factor 5, axonemal	DNAAF5	94 kDa	32	182.127	160357600
901	P30876	DNA-directed RNA polymerase II subunit RPB2	POLR2B	134 kDa	31	189.96	160074400
902	Q16630	Cleavage and polyadenylation specificity factor subunit 6	CPSF6	59 kDa	9	60.9915	159835900
903	O75131	Copine-3	CPNE3	60 kDa	12	66.5533	159831000
904	O15260	Surfeit locus protein 4	SURF4	30 kDa	4	22.7538	159742200
905	P06865	Beta-hexosaminidase subunit alpha	HEXA	61 kDa	11	63.2194	159703300
906	P28288	ATP-binding cassette sub-family D member 3	ABCD3	75 kDa	17	98.0932	159119400
907	P35244	Replication protein A 14 kDa subunit	RPA3	14 kDa	6	39.8373	158855800
908	Q8WXH0	Nesprin-2	SYNE2	796 kDa	127	675.398	158478100
909	P25786	Proteasome subunit alpha type-1	PSMA1	30 kDa	6	40.2003	158275000
910	Q15785	Mitochondrial import receptor subunit TOM34	TOMM34	35 kDa	13	66.9014	158273300
911	Q8IV08	Phospholipase D3	PLD3	55 kDa	11	59.9164	157932700
912	Q8TBC4	NEDD8-activating enzyme E1 catalytic subunit	UBA3	52 kDa	18	107.011	157930300
913	O00217	NADH dehydrogenase [ubiquinone] iron-sulfur protein 8, mitochondrial	NDUFS8	24 kDa	5	30.7424	157558200
914	Q14160	Protein scribble homolog	SCRIB	175 kDa	37	215.957	157531600
915	P00568	Adenylate kinase isoenzyme 1	AK1	22 kDa	11	62.4459	157334200		1
916	Q96DI7	U5 small nuclear ribonucleoprotein 40 kDa protein	SNRNP40	39 kDa	19	124.171	157135700
917	Q14444	Caprin-1	CAPRIN1	78 kDa	11	66.7453	156984900
918	Q8NBF2	NHL repeat-containing protein 2	NHLRC2	79 kDa	17	89.0952	156788900
919	Q86UP2	Kinectin	KTN1	156 kDa	42	237.364	156545000
920	P53992	Protein transport protein Sec24C	SEC24C	118 kDa	23	149.476	156456000
921	Q9Y5M8	Signal recognition particle receptor subunit beta	SRPRB	30 kDa	10	58.0435	155968200
922	Q9C0C9	(E3-independent) E2 ubiquitin-conjugating enzyme	UBE2O	141 kDa	29	190.196	155660300
923	P10768	S-formylglutathione hydrolase	ESD	31 kDa	11	76.9997	155555700
924	Q9UHV9	Prefoldin subunit 2	PFDN2	17 kDa	5	27.716	155367600
925	P61026	Ras-related protein Rab-10	RAB10	23 kDa	7	37.8227	155340000
926	Q92734	Protein TFG	TFG	43 kDa	9	58.902	155202900
927	P57740	Nuclear pore complex protein Nup107	NUP107	106 kDa	28	162.395	155182800
928	P15927	Replication protein A 32 kDa subunit	RPA2	29 kDa	6	41.0964	155130300
929	Q9BYT8	Neurolysin, mitochondrial	NLN	81 kDa	23	124.432	154938300
930	Q9UKM9	RNA-binding protein Raly	RALY	32 kDa	5	29.4806	154896800	1
931	O94874	E3 UFM1-protein ligase 1	UFL1	90 kDa	26	147.982	154738400
932	P55196	Afadin	AFDN	207 kDa	38	213.801	154492600
933	P43686	26S proteasome regulatory subunit 6B	PSMC4	47 kDa	17	102.534	153734500
934	Q9NQW7	Xaa-Pro aminopeptidase 1	XPNPEP1	70 kDa	20	102.326	153645400
935	Q96I24	Far upstream element-binding protein 3	FUBP3	62 kDa	18	113.616	153589400	1
936	Q12904	Aminoacyl tRNA synthase complex-interacting multifunctional protein 1	AIMP1	34 kDa	13	88.7897	153582300
937	P19404	NADH dehydrogenase [ubiquinone] flavoprotein 2, mitochondrial	NDUFV2	27 kDa	9	47.0972	153489000
938	Q9ULC4	Malignant T-cell-amplified sequence 1	MCTS1	21 kDa	9	51.3369	153432000	1
939	Q9NT62	Ubiquitin-like-conjugating enzyme ATG3	ATG3	36 kDa	9	52.0607	153097100
940	P48739	Phosphatidylinositol transfer protein beta isoform	PITPNB	32 kDa	14	86.3956	152946600
941	Q9BPX3	Condensin complex subunit 3	NCAPG	114 kDa	22	119.607	152895900
942	Q14195	Dihydropyrimidinase-related protein 3	DPYSL3	62 kDa	18	108.651	152811000
943	Q96KP4	Cytosolic non-specific dipeptidase	CNDP2	53 kDa	17	92.3218	152591700
944	P24539	ATP synthase F(0) complex subunit B1, mitochondrial	ATP5PB	29 kDa	11	61.3073	152265600
945	Q9Y237	Peptidyl-prolyl cis-trans isomerase NIMA-interacting 4	PIN4	14 kDa	4	22.7219	152210200
946	P54105	Methylosome subunit pICln	CLNS1A	26 kDa	6	32.771	151824600
947	O15144	Actin-related protein 2/3 complex subunit 2	ARPC2	34 kDa	14	73.7028	151777600
948	O95573	Long-chain-fatty-acid--CoA ligase 3	ACSL3	80 kDa	24	130.494	151775900
949	P55039	Developmentally-regulated GTP-binding protein 2	DRG2	41 kDa	14	85.8883	151411400
950	Q14257	Reticulocalbin-2	RCN2	37 kDa	10	57.5011	150960900
951	P48681	Nestin	NES	177 kDa	36	200.299	150774100
952	Q9UL46	Proteasome activator complex subunit 2	PSME2	27 kDa	14	85.3279	150627800
953	Q9P287	BRCA2 and CDKN1A-interacting protein	BCCIP	36 kDa	10	63.7395	150316200
954	P47813	Eukaryotic translation initiation factor 1A, X-chromosomal	EIF1AX	16 kDa	5	28.5258	149835400
955	O14579	Coatomer subunit epsilon	COPE	34 kDa	10	77.7577	149607900
956	O60231	Pre-mRNA-splicing factor ATP-dependent RNA helicase DHX16	DHX16	119 kDa	30	164.961	149470600
957	Q3ZCQ8	Mitochondrial import inner membrane translocase subunit TIM50	TIMM50	40 kDa	7	39.7507	149351800
958	Q86V81	THO complex subunit 4	ALYREF	27 kDa	5	31.6118	149301000
959	O75155	Cullin-associated NEDD8-dissociated protein 2	CAND2	135 kDa	32	186.741	149124700
960	P16930	Fumarylacetoacetase	FAH	46 kDa	15	79.1217	148826000
961	Q7L576	Cytoplasmic FMR1-interacting protein 1	CYFIP1	145 kDa	40	231.587	148614400
962	P52597	Heterogeneous nuclear ribonucleoprotein F	HNRNPF	46 kDa	10	68.241	148420700
963	Q99436	Proteasome subunit beta type-7	PSMB7	30 kDa	8	50.1251	148127000
964	O00267	Transcription elongation factor SPT5	SUPT5H	121 kDa	29	174.25	148107800	1
965	P10155	60 kDa SS-A/Ro ribonucleoprotein	TROVE2	61 kDa	18	110.791	147933300
966	P13674	Prolyl 4-hydroxylase subunit alpha-1	P4HA1	61 kDa	21	125.765	147748900
967	A6NHR9	Structural maintenance of chromosomes flexible hinge domain-containing protein 1	SMCHD1	226 kDa	42	224.202	147605900
968	Q9BY44	Eukaryotic translation initiation factor 2A	EIF2A	65 kDa	19	115.859	147338400
969	Q9P2E9	Ribosome-binding protein 1	RRBP1	152 kDa	35	204.264	147285000
970	O43615	Mitochondrial import inner membrane translocase subunit TIM44	TIMM44	51 kDa	17	93.0695	147123100
971	O00116	Alkyldihydroxyacetonephosphate synthase, peroxisomal	AGPS	73 kDa	21	132.882	146821900
972	Q14498	RNA-binding protein 39	RBM39	59 kDa	13	76.0939	146655700	1
973	O43768	Alpha-endosulfine	ENSA	13 kDa	6	39.4123	146597700
974	P11172	Uridine 5'-monophosphate synthase	UMPS	52 kDa	19	102.686	146369000
975	Q9UJV9	Probable ATP-dependent RNA helicase DDX41	DDX41	70 kDa	24	134.505	146348100
976	O95163	Elongator complex protein 1	ELP1	150 kDa	30	167.788	146096400	1	1
977	P49458	Signal recognition particle 9 kDa protein	SRP9	10 kDa	2	9.36042	146029700
978	Q13617	Cullin-2	CUL2	87 kDa	30	169.575	145998900
979	Q9UIA9	Exportin-7	XPO7	124 kDa	27	160.994	145840300
980	P12236	ADP/ATP translocase 3	SLC25A6	33 kDa	8	41.3447	145729800
981	O60216	Double-strand-break repair protein rad21 homolog	RAD21	72 kDa	23	132.203	145533200
982	P26885	Peptidyl-prolyl cis-trans isomerase FKBP2	FKBP2	16 kDa	3	17.417	145499300
983	Q15056	Eukaryotic translation initiation factor 4H	EIF4H	27 kDa	4	30.8816	145369900
984	Q01469	Fatty acid-binding protein 5	FABP5	15 kDa	6	37.6708	145163200
985	Q9GZZ1	N-alpha-acetyltransferase 50	NAA50	19 kDa	12	65.5185	145130100
986	P55769	NHP2-like protein 1	SNU13	14 kDa	3	17.3378	145064800
987	Q32P28	Prolyl 3-hydroxylase 1	P3H1	83 kDa	20	111.2	144995000
988	Q15813	Tubulin-specific chaperone E	TBCE	59 kDa	17	104.731	144919900
989	Q8TCS8	Polyribonucleotide nucleotidyltransferase 1, mitochondrial	PNPT1	86 kDa	25	145.403	144847700
990	Q63HN8	E3 ubiquitin-protein ligase RNF213	RNF213	591 kDa	93	512.398	144807600
991	Q08752	Peptidyl-prolyl cis-trans isomerase D	PPID	41 kDa	13	71.6806	144745600
992	Q9UNE7	E3 ubiquitin-protein ligase CHIP	STUB1	35 kDa	14	82.4844	144598200
993	P14324	Farnesyl pyrophosphate synthase	FDPS	48 kDa	7	43.405	144574400
994	O75475	PC4 and SFRS1-interacting protein	PSIP1	60 kDa	10	56.9803	144273700	1
995	P15374	Ubiquitin carboxyl-terminal hydrolase isozyme L3	UCHL3	26 kDa	13	89.7933	144254400
996	P14735	Insulin-degrading enzyme	IDE	118 kDa	24	132.45	144035400
997	Q9BVG4	Protein PBDC1	PBDC1	26 kDa	7	37.9095	144028400
998	P49257	Protein ERGIC-53	LMAN1	58 kDa	13	85.8784	144028100
999	Q8N1G4	Leucine-rich repeat-containing protein 47	LRRC47	63 kDa	19	111.461	143707100
1000	Q8WU90	Zinc finger CCCH domain-containing protein 15	ZC3H15	49 kDa	10	54.8868	143671200
1001	Q9HD45	Transmembrane 9 superfamily member 3	TM9SF3	68 kDa	8	46.2462	143629800
1002	P20073	Annexin A7	ANXA7	53 kDa	11	66.5997	143545700
1003	P31937	3-hydroxyisobutyrate dehydrogenase, mitochondrial	HIBADH	35 kDa	10	67.0926	143394400
1004	Q14738	Serine/threonine-protein phosphatase 2A 56 kDa regulatory subunit delta isoform	PPP2R5D	70 kDa	22	127.654	143267900
1005	Q14240	Eukaryotic initiation factor 4A-II	EIF4A2	46 kDa	18	106.821	143052900
1006	P63279	SUMO-conjugating enzyme UBC9	UBE2I	18 kDa	8	49.2339	142629700
1007	O96000	NADH dehydrogenase [ubiquinone] 1 beta subcomplex subunit 10	NDUFB10	21 kDa	10	51.6088	142226600
1008	O15460	Prolyl 4-hydroxylase subunit alpha-2	P4HA2	61 kDa	17	99.5594	141245600
1009	P46977	Dolichyl-diphosphooligosaccharide--protein glycosyltransferase subunit STT3A	STT3A	81 kDa	12	62.9029	140854400
1010	O00273	DNA fragmentation factor subunit alpha	DFFA	37 kDa	8	50.7375	140777700
1011	P09493	Tropomyosin alpha-1 chain	TPM1	33 kDa	11	63.1642	140767800
1012	P24928	DNA-directed RNA polymerase II subunit RPB1	POLR2A	217 kDa	45	243.634	140519500
1013	Q96SI9	Spermatid perinuclear RNA-binding protein	STRBP	74 kDa	19	98.2558	140205400
1014	Q13330	Metastasis-associated protein MTA1	MTA1	81 kDa	28	161.253	139232500	1
1015	O75832	26S proteasome non-ATPase regulatory subunit 10	PSMD10	24 kDa	11	78.007	139195500
1016	Q9Y2Q3	Glutathione S-transferase kappa 1	GSTK1	25 kDa	9	56.0233	139042800
1017	Q7L0Y3	tRNA methyltransferase 10 homolog C	TRMT10C	47 kDa	18	107.442	138932600
1018	P04264	Keratin, type II cytoskeletal 1	KRT1	66 kDa	21	126.304	138874000
1019	Q86YS6	Ras-related protein Rab-43	RAB43	23 kDa	6	31.8712	138737200
1020	Q9Y512	Sorting and assembly machinery component 50 homolog	SAMM50	52 kDa	14	76.1958	138515900
1021	P46109	Crk-like protein	CRKL	34 kDa	12	77.1713	138032200
1022	Q15424	Scaffold attachment factor B1	SAFB	103 kDa	21	130.388	137263800	1
1023	Q9UKF6	Cleavage and polyadenylation specificity factor subunit 3	CPSF3	77 kDa	23	130.409	137121000
1024	P22061	Protein-L-isoaspartate(D-aspartate) O-methyltransferase	PCMT1	25 kDa	6	39.5578	137099600
1025	Q9Y3T9	Nucleolar complex protein 2 homolog	NOC2L	85 kDa	16	84.9288	136934200	1
1026	Q8IY67	Ribonucleoprotein PTB-binding 1	RAVER1	64 kDa	15	102.34	136879400
1027	O43765	Small glutamine-rich tetratricopeptide repeat-containing protein alpha	SGTA	34 kDa	9	54.9185	136691400
1028	P36957	Dihydrolipoyllysine-residue succinyltransferase component of 2-oxoglutarate dehydrogenase complex, mitochondrial	DLST	49 kDa	8	45.7038	136679100
1029	P68400	Casein kinase II subunit alpha	CSNK2A1	45 kDa	12	77.5225	136388900	1	1
1030	Q99471	Prefoldin subunit 5	PFDN5	17 kDa	5	33.1967	136305600
1031	P36915	Guanine nucleotide-binding protein-like 1	GNL1	69 kDa	17	89.7108	136174600
1032	P49821	NADH dehydrogenase [ubiquinone] flavoprotein 1, mitochondrial	NDUFV1	51 kDa	13	79.9809	135051900
1033	O43795	Unconventional myosin-Ib	MYO1B	132 kDa	31	176.233	134985500
1034	O75976	Carboxypeptidase D	CPD	153 kDa	29	170.895	134945500
1035	P09417	Dihydropteridine reductase	QDPR	26 kDa	8	43.3196	134934500
1036	P43490	Nicotinamide phosphoribosyltransferase	NAMPT	56 kDa	20	141.658	134862900
1037	Q5SRE5	Nucleoporin NUP188 homolog	NUP188	196 kDa	36	208.915	134859300
1038	P29144	Tripeptidyl-peptidase 2	TPP2	138 kDa	34	193.945	134819000
1039	P62306	Small nuclear ribonucleoprotein F	SNRPF	10 kDa	3	15.2895	134674300
1040	Q99426	Tubulin-folding cofactor B	TBCB	27 kDa	8	48.5699	134548100
1041	Q9UBB6	Neurochondrin	NCDN	79 kDa	19	108.004	134541000
1042	Q15019	Septin-2	SEPT2	41 kDa	13	86.4693	134509400
1043	Q10471	Polypeptide N-acetylgalactosaminyltransferase 2	GALNT2	65 kDa	20	109.125	134420500
1044	P17655	Calpain-2 catalytic subunit	CAPN2	80 kDa	21	124.321	134255100
1045	Q14157	Ubiquitin-associated protein 2-like	UBAP2L	115 kDa	19	116.042	134228500
1046	P57088	Transmembrane protein 33	TMEM33	28 kDa	4	19.7134	134149600
1047	Q9BSJ2	Gamma-tubulin complex component 2	TUBGCP2	103 kDa	29	170.117	134119800
1048	P61923	Coatomer subunit zeta-1	COPZ1	20 kDa	5	35.2494	134004400
1049	B7ZW38	Heterogeneous nuclear ribonucleoprotein C-like 3	HNRNPCL3	32 kDa	6	26.6571	133974400
1050	P42126	Enoyl-CoA delta isomerase 1, mitochondrial	ECI1	33 kDa	8	52.3399	133884400
1051	Q9NTJ5	Phosphatidylinositide phosphatase SAC1	SACM1L	67 kDa	19	93.1846	133696400
1052	P53007	Tricarboxylate transport protein, mitochondrial	SLC25A1	34 kDa	8	47.4814	133690500
1053	P05556	Integrin beta-1	ITGB1	88 kDa	22	130.265	133547000
1054	Q12769	Nuclear pore complex protein Nup160	NUP160	162 kDa	37	215.95	133535600
1055	Q13561	Dynactin subunit 2	DCTN2	44 kDa	15	90.7321	133429500
1056	Q8IXM2	Chromatin complexes subunit BAP18	BAP18	18 kDa	7	42.9987	133356800
1057	Q2TAY7	WD40 repeat-containing protein SMU1	SMU1	58 kDa	16	94.8007	133191800
1058	Q16181	Septin-7	SEPT7	51 kDa	17	98.3005	133074800
1059	Q92597	Protein NDRG1	NDRG1	43 kDa	8	64.7361	132970300
1060	Q96CN7	Isochorismatase domain-containing protein 1	ISOC1	32 kDa	10	57.8609	132955700
1061	P23919	Thymidylate kinase	DTYMK	24 kDa	10	55.3272	132810300		1
1062	P55735	Protein SEC13 homolog	SEC13	36 kDa	11	73.5238	132722900
1063	Q96CT7	Coiled-coil domain-containing protein 124	CCDC124	26 kDa	9	51.4586	132716500
1064	Q14344	Guanine nucleotide-binding protein subunit alpha-13	GNA13	44 kDa	9	50.067	132644200
1065	Q12789	General transcription factor 3C polypeptide 1	GTF3C1	239 kDa	41	232.144	132641000
1066	Q9BSD7	Cancer-related nucleoside-triphosphatase	NTPCR	21 kDa	10	55.5743	132247800
1067	Q86U42	Polyadenylate-binding protein 2	PABPN1	33 kDa	4	28.5174	132128200
1068	O43847	Nardilysin	NRDC	132 kDa	29	162.564	132091400
1069	P32322	Pyrroline-5-carboxylate reductase 1, mitochondrial	PYCR1	33 kDa	16	97.6358	132044400
1070	P10253	Lysosomal alpha-glucosidase	GAA	105 kDa	12	74.8601	132025000
1071	O60664	Perilipin-3	PLIN3	47 kDa	14	88.9094	131924700
1072	Q5JTZ9	Alanine--tRNA ligase, mitochondrial	AARS2	107 kDa	24	146.034	131873700
1073	Q92538	Golgi-specific brefeldin A-resistance guanine nucleotide exchange factor 1	GBF1	206 kDa	42	236.766	131783100
1074	O00425	Insulin-like growth factor 2 mRNA-binding protein 3	IGF2BP3	64 kDa	16	87.1518	131738200
1075	Q99569	Plakophilin-4	PKP4	132 kDa	9	42.3468	131665700
1076	Q5UIP0	Telomere-associated protein RIF1	RIF1	274 kDa	41	245.288	131449000
1077	O60343	TBC1 domain family member 4	TBC1D4	147 kDa	30	168.04	131066200
1078	P37268	Squalene synthase	FDFT1	48 kDa	20	112.035	130890500
1079	A0A0B4J2D5	Glutamine amidotransferase-like class 1 domain-containing protein 3B, mitochondrial	GATD3B	28 kDa	10	69.932	130802800
1080	P19174	1-phosphatidylinositol 4,5-bisphosphate phosphodiesterase gamma-1	PLCG1	149 kDa	30	181.906	130769200
1081	Q9P2K5	Myelin expression factor 2	MYEF2	64 kDa	14	75.8404	130654400
1082	Q12996	Cleavage stimulation factor subunit 3	CSTF3	83 kDa	22	126.389	130342700
1083	P21964	Catechol O-methyltransferase	COMT	30 kDa	13	96.8699	129940800
1084	P60903	Protein S100-A10	S100A10	11 kDa	2	10.4588	129901200
1085	P51648	Fatty aldehyde dehydrogenase	ALDH3A2	55 kDa	10	54.139	129843900
1086	Q99627	COP9 signalosome complex subunit 8	COPS8	23 kDa	5	28.8942	129815100
1087	Q96KR1	Zinc finger RNA-binding protein	ZFR	117 kDa	32	189.862	129759500
1088	O00487	26S proteasome non-ATPase regulatory subunit 14	PSMD14	35 kDa	7	39.974	129657000
1089	P28072	Proteasome subunit beta type-6	PSMB6	25 kDa	5	22.9398	129579000
1090	P49589	Cysteine--tRNA ligase, cytoplasmic	CARS	85 kDa	29	175.486	129502400
1091	O60568	Multifunctional procollagen lysine hydroxylase and glycosyltransferase LH3	PLOD3	85 kDa	23	131.916	129468900
1092	O75165	DnaJ homolog subfamily C member 13	DNAJC13	254 kDa	54	298.429	129334200
1093	P17480	Nucleolar transcription factor 1	UBTF	89 kDa	19	107.496	129290500	1
1094	O15212	Prefoldin subunit 6	PFDN6	15 kDa	6	33.8124	129166500
1095	Q96F07	Cytoplasmic FMR1-interacting protein 2	CYFIP2	148 kDa	39	226.047	129164800
1096	Q96CS3	FAS-associated factor 2	FAF2	53 kDa	16	95.7431	129068400
1097	Q9UNN5	FAS-associated factor 1	FAF1	74 kDa	17	100.244	128593900
1098	P82979	SAP domain-containing ribonucleoprotein	SARNP	24 kDa	5	28.5743	128542800	1
1099	Q9Y5X3	Sorting nexin-5	SNX5	47 kDa	19	108.35	128382600
1100	O75153	Clustered mitochondria protein homolog	CLUH	147 kDa	33	202.618	128096800
1101	Q92947	Glutaryl-CoA dehydrogenase, mitochondrial	GCDH	48 kDa	11	78.234	127979800
1102	Q9NPH2	Inositol-3-phosphate synthase 1	ISYNA1	61 kDa	10	59.1784	127977900
1103	O15145	Actin-related protein 2/3 complex subunit 3	ARPC3	21 kDa	3	17.0012	127868600
1104	Q7LBC6	Lysine-specific demethylase 3B	KDM3B	192 kDa	44	267.871	127851200	1
1105	O60313	Dynamin-like 120 kDa protein, mitochondrial	OPA1	112 kDa	36	222.051	127631800
1106	Q96SB4	SRSF protein kinase 1	SRPK1	74 kDa	20	128.835	127309100		1
1107	P61106	Ras-related protein Rab-14	RAB14	24 kDa	13	71.5156	127175000
1108	Q9GZT3	SRA stem-loop-interacting RNA-binding protein, mitochondrial	SLIRP	12 kDa	6	35.6183	127100100	1
1109	Q53EL6	Programmed cell death protein 4	PDCD4	52 kDa	10	53.5974	126676300
1110	P49756	RNA-binding protein 25	RBM25	100 kDa	19	114.569	126629600
1111	Q16555	Dihydropyrimidinase-related protein 2	DPYSL2	62 kDa	22	138.43	126495400
1112	Q9NRW7	Vacuolar protein sorting-associated protein 45	VPS45	65 kDa	16	87.8679	126328000
1113	P07099	Epoxide hydrolase 1	EPHX1	53 kDa	12	71.8428	126273100
1114	Q9UIG0	Tyrosine-protein kinase BAZ1B	BAZ1B	171 kDa	31	177.441	126127300	1	1	1
1115	Q96BH1	E3 ubiquitin-protein ligase RNF25	RNF25	51 kDa	9	49.2419	125904000
1116	Q53GS9	U4/U6.U5 tri-snRNP-associated protein 2	USP39	65 kDa	14	80.8981	125849300
1117	Q12874	Splicing factor 3A subunit 3	SF3A3	59 kDa	16	98.9103	125180300
1118	P54578	Ubiquitin carboxyl-terminal hydrolase 14	USP14	56 kDa	15	92.3678	124978700
1119	Q9BUF5	Tubulin beta-6 chain	TUBB6	50 kDa	21	127.628	124878600
1120	Q8IYD1	Eukaryotic peptide chain release factor GTP-binding subunit ERF3B	GSPT2	69 kDa	13	77.9203	124836100
1121	P30419	Glycylpeptide N-tetradecanoyltransferase 1	NMT1	57 kDa	15	93.5093	124670600
1122	Q9Y6M1	Insulin-like growth factor 2 mRNA-binding protein 2	IGF2BP2	66 kDa	20	108.448	124036300
1123	Q7Z4Q2	HEAT repeat-containing protein 3	HEATR3	75 kDa	11	55.1086	123951600
1124	P22570	NADPH:adrenodoxin oxidoreductase, mitochondrial	FDXR	54 kDa	17	110.944	123659600
1125	O95299	NADH dehydrogenase [ubiquinone] 1 alpha subcomplex subunit 10, mitochondrial	NDUFA10	41 kDa	11	68.1467	123632700
1126	O95834	Echinoderm microtubule-associated protein-like 2	EML2	71 kDa	16	92.5924	123194800
1127	P62854	40S ribosomal protein S26	RPS26	13 kDa	2	9.52145	123096900
1128	Q9GZS3	WD repeat-containing protein 61	WDR61	34 kDa	11	60.5781	122605100	1
1129	Q9NVE7	Pantothenate kinase 4	PANK4	86 kDa	25	141.428	122553400		1
1130	P13861	cAMP-dependent protein kinase type II-alpha regulatory subunit	PRKAR2A	46 kDa	17	107.121	122495300		1
1131	P48163	NADP-dependent malic enzyme	ME1	64 kDa	13	78.556	122451500
1132	P22033	Methylmalonyl-CoA mutase, mitochondrial	MUT	83 kDa	20	116.766	122448000
1133	Q9UKV3	Apoptotic chromatin condensation inducer in the nucleus	ACIN1	152 kDa	26	172.016	122361400
1134	O15355	Protein phosphatase 1G	PPM1G	59 kDa	12	72.4079	122197100
1135	O43172	U4/U6 small nuclear ribonucleoprotein Prp4	PRPF4	58 kDa	19	113.597	122154700
1136	P61970	Nuclear transport factor 2	NUTF2	14 kDa	3	17.7595	121950200
1137	O60341	Lysine-specific histone demethylase 1A	KDM1A	93 kDa	23	149.553	121444900	1
1138	Q9Y371	Endophilin-B1	SH3GLB1	41 kDa	8	51.1848	121426200
1139	P07686	Beta-hexosaminidase subunit beta	HEXB	63 kDa	12	73.1885	121296400
1140	Q93034	Cullin-5	CUL5	91 kDa	27	135.473	121152900
1141	Q15257	Serine/threonine-protein phosphatase 2A activator	PTPA	41 kDa	10	60.0342	121072600
1142	Q9H2M9	Rab3 GTPase-activating protein non-catalytic subunit	RAB3GAP2	156 kDa	32	197.085	120975600
1143	Q9GZL7	Ribosome biogenesis protein WDR12	WDR12	48 kDa	14	92.9528	120561600
1144	Q14694	Ubiquitin carboxyl-terminal hydrolase 10	USP10	87 kDa	19	116.109	120404500
1145	P54652	Heat shock-related 70 kDa protein 2	HSPA2	70 kDa	21	112.16	120318900
1146	Q10713	Mitochondrial-processing peptidase subunit alpha	PMPCA	58 kDa	13	79.9323	120276600
1147	P48634	Protein PRRC2A	PRRC2A	229 kDa	41	223.687	120242000
1148	Q8WUM0	Nuclear pore complex protein Nup133	NUP133	129 kDa	28	163.028	119874500
1149	Q13045	Protein flightless-1 homolog	FLII	145 kDa	25	139.427	119695600	1
1150	Q9NVH1	DnaJ homolog subfamily C member 11	DNAJC11	63 kDa	15	84.4041	119633300
1151	A6NHQ2	rRNA/tRNA 2'-O-methyltransferase fibrillarin-like protein 1	FBLL1	35 kDa	4	19.1303	119334800
1152	O95486	Protein transport protein Sec24A	SEC24A	120 kDa	21	121.785	119329800
1153	Q9BTE3	Mini-chromosome maintenance complex-binding protein	MCMBP	73 kDa	20	120.663	118544900
1154	Q9NY33	Dipeptidyl peptidase 3	DPP3	83 kDa	19	113.107	118509000
1155	O94776	Metastasis-associated protein MTA2	MTA2	75 kDa	21	116.95	118221300
1156	Q13509	Tubulin beta-3 chain	TUBB3	50 kDa	23	136.78	118218400
1157	P07311	Acylphosphatase-1	ACYP1	11 kDa	5	24.3449	118150200
1158	P57737	Coronin-7	CORO7	101 kDa	17	105.396	118149400
1159	Q9UJZ1	Stomatin-like protein 2, mitochondrial	STOML2	39 kDa	14	86.8669	117738900
1160	O75947	ATP synthase subunit d, mitochondrial	ATP5PD	18 kDa	8	51.0048	117659600
1161	P42166	Lamina-associated polypeptide 2, isoform alpha	TMPO	75 kDa	23	131.226	117553400
1162	Q66K74	Microtubule-associated protein 1S	MAP1S	112 kDa	20	119.753	117276200
1163	P49755	Transmembrane emp24 domain-containing protein 10	TMED10	25 kDa	6	32.4722	117023600
1164	Q9H009	Nascent polypeptide-associated complex subunit alpha-2	NACA2	23 kDa	1	5.90058	117017500
1165	Q8NI27	THO complex subunit 2	THOC2	183 kDa	27	158.944	117001500
1166	Q13616	Cullin-1	CUL1	90 kDa	28	167.074	116907300
1167	Q9UGV2	Protein NDRG3	NDRG3	41 kDa	10	64.7202	116734600
1168	Q96I99	Succinate--CoA ligase [GDP-forming] subunit beta, mitochondrial	SUCLG2	47 kDa	14	77.1043	116446900
1169	O43399	Tumor protein D54	TPD52L2	22 kDa	6	35.0098	116312400
1170	P08195	4F2 cell-surface antigen heavy chain	SLC3A2	68 kDa	10	59.9867	116306000
1171	O60832	H/ACA ribonucleoprotein complex subunit DKC1	DKC1	58 kDa	14	91.2413	116120500
1172	P48637	Glutathione synthetase	GSS	52 kDa	12	66.0753	116038200
1173	O75122	CLIP-associating protein 2	CLASP2	141 kDa	37	205.371	115986200
1174	Q14978	Nucleolar and coiled-body phosphoprotein 1	NOLC1	74 kDa	14	80.1502	115986200
1175	P35222	Catenin beta-1	CTNNB1	85 kDa	24	156.808	115884900	1
1176	Q9H2G2	STE20-like serine/threonine-protein kinase	SLK	143 kDa	32	184.639	115849800		1
1177	Q07864	DNA polymerase epsilon catalytic subunit A	POLE	262 kDa	49	269.123	115791300
1178	P41227	N-alpha-acetyltransferase 10	NAA10	26 kDa	10	66.4828	115766100
1179	P30085	UMP-CMP kinase	CMPK1	22 kDa	10	61.3056	115548700		1
1180	P04632	Calpain small subunit 1	CAPNS1	28 kDa	7	50.6317	115477900
1181	Q92552	28S ribosomal protein S27, mitochondrial	MRPS27	48 kDa	13	78.6296	115418400
1182	Q9UK76	Jupiter microtubule associated homolog 1	JPT1	16 kDa	7	62.0102	115345700
1183	P52565	Rho GDP-dissociation inhibitor 1	ARHGDIA	23 kDa	7	42.2025	115085300
1184	P08240	Signal recognition particle receptor subunit alpha	SRPRA	70 kDa	18	105.035	114663000
1185	Q15102	Platelet-activating factor acetylhydrolase IB subunit gamma	PAFAH1B3	26 kDa	6	44.0336	114264400
1186	Q96PU8	Protein quaking	QKI	38 kDa	13	80.4897	114222700
1187	Q6NSI4	RPA-related protein RADX	RADX	98 kDa	23	136.051	114127000
1188	Q8TC07	TBC1 domain family member 15	TBC1D15	79 kDa	22	132.695	114003700
1189	O43169	Cytochrome b5 type B	CYB5B	16 kDa	3	19.363	113943200
1190	Q96P16	Regulation of nuclear pre-mRNA domain-containing protein 1A	RPRD1A	36 kDa	12	76.4745	113847400
1191	Q13409	Cytoplasmic dynein 1 intermediate chain 2	DYNC1I2	71 kDa	16	99.121	113784700
1192	Q8NC51	Plasminogen activator inhibitor 1 RNA-binding protein	SERBP1	45 kDa	11	57.7272	113779700
1193	Q9Y6B6	GTP-binding protein SAR1b	SAR1B	22 kDa	8	49.4605	113660000
1194	O60762	Dolichol-phosphate mannosyltransferase subunit 1	DPM1	30 kDa	9	49.0153	113659000
1195	O75608	Acyl-protein thioesterase 1	LYPLA1	25 kDa	6	32.5477	113579000
1196	P10586	Receptor-type tyrosine-protein phosphatase F	PTPRF	213 kDa	50	284.208	113142600
1197	Q06124	Tyrosine-protein phosphatase non-receptor type 11	PTPN11	68 kDa	24	139.541	113121200
1198	Q13564	NEDD8-activating enzyme E1 regulatory subunit	NAE1	60 kDa	16	93.6706	112419700
1199	Q7Z406	Myosin-14	MYH14	228 kDa	55	311.569	112298800
1200	Q14558	Phosphoribosyl pyrophosphate synthase-associated protein 1	PRPSAP1	39 kDa	14	86.9288	112285500
1201	Q9BV38	WD repeat-containing protein 18	WDR18	47 kDa	12	84.4087	112277300
1202	Q92820	Gamma-glutamyl hydrolase	GGH	36 kDa	8	46.7765	112207300
1203	P48449	Lanosterol synthase	LSS	83 kDa	19	102.577	112151400
1204	P50579	Methionine aminopeptidase 2	METAP2	53 kDa	15	94.9195	112103400
1205	P04818	Thymidylate synthase	TYMS	36 kDa	10	57.9899	111966600
1206	Q9NXF1	Testis-expressed protein 10	TEX10	106 kDa	21	130.993	111917200
1207	Q7Z2W4	Zinc finger CCCH-type antiviral protein 1	ZC3HAV1	101 kDa	28	162.054	111782100
1208	P20585	DNA mismatch repair protein Msh3	MSH3	127 kDa	33	182.097	111762200
1209	Q9Y276	Mitochondrial chaperone BCS1	BCS1L	48 kDa	20	118.428	111645000
1210	O43447	Peptidyl-prolyl cis-trans isomerase H	PPIH	19 kDa	7	37.5575	111503800
1211	Q9BQ67	Glutamate-rich WD repeat-containing protein 1	GRWD1	49 kDa	13	81.7144	111499900
1212	Q9Y5S9	RNA-binding protein 8A	RBM8A	20 kDa	3	19.5319	111479600
1213	Q9HB07	UPF0160 protein MYG1, mitochondrial	C12orf10	42 kDa	10	55.1628	111268500
1214	Q13868	Exosome complex component RRP4	EXOSC2	33 kDa	10	57.7428	111255600
1215	P12429	Annexin A3	ANXA3	36 kDa	11	73.7072	111209400
1216	P55145	Mesencephalic astrocyte-derived neurotrophic factor	MANF	21 kDa	6	33.0197	110843500
1217	O15269	Serine palmitoyltransferase 1	SPTLC1	53 kDa	11	63.7327	110843000
1218	O43324	Eukaryotic translation elongation factor 1 epsilon-1	EEF1E1	20 kDa	7	32.9075	110731100
1219	Q8IYT4	Katanin p60 ATPase-containing subunit A-like 2	KATNAL2	61 kDa	1	4.70079	110484300
1220	P62917	60S ribosomal protein L8	RPL8	28 kDa	8	63.2421	110345100
1221	O00469	Procollagen-lysine,2-oxoglutarate 5-dioxygenase 2	PLOD2	85 kDa	21	122.228	110246600
1222	Q02252	Methylmalonate-semialdehyde dehydrogenase [acylating], mitochondrial	ALDH6A1	58 kDa	16	88.2522	110047300
1223	P55795	Heterogeneous nuclear ribonucleoprotein H2	HNRNPH2	49 kDa	10	61.3965	110039300
1224	P18858	DNA ligase 1	LIG1	102 kDa	28	166.702	110028900
1225	Q969Z0	FAST kinase domain-containing protein 4	TBRG4	71 kDa	16	97.7304	110015600
1226	Q03701	CCAAT/enhancer-binding protein zeta	CEBPZ	121 kDa	28	158.707	110015100	1
1227	Q9NYF8	Bcl-2-associated transcription factor 1	BCLAF1	106 kDa	12	74.4342	110003000	1
1228	Q13595	Transformer-2 protein homolog alpha	TRA2A	33 kDa	5	31.4473	109991700
1229	P04183	Thymidine kinase, cytosolic	TK1	25 kDa	10	57.0044	109974800		1
1230	Q9BVK6	Transmembrane emp24 domain-containing protein 9	TMED9	27 kDa	6	36.4817	109918800
1231	Q96CW1	AP-2 complex subunit mu	AP2M1	50 kDa	13	76.2364	109909600
1232	Q9NRG9	Aladin	AAAS	60 kDa	16	97.6879	109828500
1233	P42566	Epidermal growth factor receptor substrate 15	EPS15	99 kDa	26	151.876	109645400
1234	P61163	Alpha-centractin	ACTR1A	43 kDa	16	109.903	109357100
1235	Q9H910	Jupiter microtubule associated homolog 2	JPT2	20 kDa	6	38.6637	109304300
1236	O75340	Programmed cell death protein 6	PDCD6	22 kDa	5	29.2452	109139000
1237	Q9BWS9	Chitinase domain-containing protein 1	CHID1	45 kDa	14	95.9685	108912800
1238	Q14914	Prostaglandin reductase 1	PTGR1	36 kDa	11	65.4015	108891300
1239	Q8NCM8	Cytoplasmic dynein 2 heavy chain 1	DYNC2H1	493 kDa	77	429.435	108867100
1240	O43747	AP-1 complex subunit gamma-1	AP1G1	91 kDa	19	104.302	108863800
1241	P09525	Annexin A4	ANXA4	36 kDa	12	78.6656	108495100
1242	Q9HCC0	Methylcrotonoyl-CoA carboxylase beta chain, mitochondrial	MCCC2	61 kDa	21	127.96	108481900
1243	Q8N1G2	Cap-specific mRNA (nucleoside-2'-O-)-methyltransferase 1	CMTR1	95 kDa	27	142.91	108381500
1244	Q8IYS1	Peptidase M20 domain-containing protein 2	PM20D2	48 kDa	14	83.4042	108264400
1245	Q9BVP2	Guanine nucleotide-binding protein-like 3	GNL3	62 kDa	16	91.5912	108103600
1246	O00442	RNA 3'-terminal phosphate cyclase	RTCA	39 kDa	8	51.4037	108044300
1247	Q6P996	Pyridoxal-dependent decarboxylase domain-containing protein 1	PDXDC1	87 kDa	23	134.369	108032200
1248	Q16851	UTP--glucose-1-phosphate uridylyltransferase	UGP2	57 kDa	19	116.699	107958900
1249	Q92905	COP9 signalosome complex subunit 5	COPS5	38 kDa	10	59.1068	107951800
1250	Q86WJ1	Chromodomain-helicase-DNA-binding protein 1-like	CHD1L	101 kDa	21	113.909	107948500
1251	Q9NUQ9	Protein FAM49B	FAM49B	37 kDa	13	73.7995	107946800
1252	Q8IWA0	WD repeat-containing protein 75	WDR75	95 kDa	29	154.433	107891800
1253	O14828	Secretory carrier-associated membrane protein 3	SCAMP3	38 kDa	8	40.7348	107819800
1254	P04179	Superoxide dismutase [Mn], mitochondrial	SOD2	25 kDa	8	53.3836	107697000
1255	P16435	NADPH--cytochrome P450 reductase	POR	77 kDa	28	169.006	107422300
1256	Q15042	Rab3 GTPase-activating protein catalytic subunit	RAB3GAP1	111 kDa	30	194.401	107400400
1257	Q8WXX5	DnaJ homolog subfamily C member 9	DNAJC9	30 kDa	8	39.5143	107276900
1258	Q9Y394	Dehydrogenase/reductase SDR family member 7	DHRS7	38 kDa	10	57.064	106949500
1259	Q9UGP8	Translocation protein SEC63 homolog	SEC63	88 kDa	22	120.724	106928100
1260	Q9ULI0	ATPase family AAA domain-containing protein 2B	ATAD2B	165 kDa	13	60.5557	106761700
1261	P28370	Probable global transcription activator SNF2L1	SMARCA1	123 kDa	34	175.242	106600100	1
1262	P34949	Mannose-6-phosphate isomerase	MPI	47 kDa	14	89.8995	106436100
1263	Q9Y450	HBS1-like protein	HBS1L	75 kDa	30	183.388	106351600
1264	O94822	E3 ubiquitin-protein ligase listerin	LTN1	201 kDa	33	178.196	106287100
1265	P02794	Ferritin heavy chain	FTH1	21 kDa	7	53.1956	106273800
1266	Q9BRA2	Thioredoxin domain-containing protein 17	TXNDC17	14 kDa	3	18.0402	106268700
1267	Q15435	Protein phosphatase 1 regulatory subunit 7	PPP1R7	42 kDa	12	79.2624	106218300
1268	P60510	Serine/threonine-protein phosphatase 4 catalytic subunit	PPP4C	35 kDa	11	71.2643	106151800
1269	P82933	28S ribosomal protein S9, mitochondrial	MRPS9	46 kDa	13	72.7879	106072400
1270	Q5TFE4	5'-nucleotidase domain-containing protein 1	NT5DC1	52 kDa	14	87.2988	106047700
1271	O43813	LanC-like protein 1	LANCL1	45 kDa	14	83.732	106006700
1272	Q8IX01	SURP and G-patch domain-containing protein 2	SUGP2	120 kDa	27	158.99	105991400
1273	P50225	Sulfotransferase 1A1	SULT1A1	34 kDa	10	55.8799	105949900
1274	Q15031	Probable leucine--tRNA ligase, mitochondrial	LARS2	102 kDa	24	131.378	105807200
1275	Q01968	Inositol polyphosphate 5-phosphatase OCRL-1	OCRL	104 kDa	26	134.949	105790000
1276	P46939	Utrophin	UTRN	394 kDa	68	353.406	105777000
1277	Q9H1A4	Anaphase-promoting complex subunit 1	ANAPC1	217 kDa	38	223.244	105766800
1278	Q14651	Plastin-1	PLS1	70 kDa	22	124.854	105631900
1279	Q9UPU5	Ubiquitin carboxyl-terminal hydrolase 24	USP24	294 kDa	49	272.605	105436500
1280	P20290	Transcription factor BTF3	BTF3	22 kDa	6	44.1146	105407600	1
1281	P61201	COP9 signalosome complex subunit 2	COPS2	52 kDa	13	79.3536	105353500
1282	Q07866	Kinesin light chain 1	KLC1	65 kDa	27	160.767	105111800
1283	Q13185	Chromobox protein homolog 3	CBX3	21 kDa	7	38.7241	104900500	1
1284	Q96A49	Synapse-associated protein 1	SYAP1	40 kDa	14	97.401	104747500
1285	P25685	DnaJ homolog subfamily B member 1	DNAJB1	38 kDa	7	33.9743	104736400
1286	Q9Y2S7	Polymerase delta-interacting protein 2	POLDIP2	42 kDa	12	67.1604	104573900
1287	Q9BXS5	AP-1 complex subunit mu-1	AP1M1	49 kDa	12	69.5199	104561500
1288	O43598	2'-deoxynucleoside 5'-phosphate N-hydrolase 1	DNPH1	19 kDa	5	31.2035	104451400
1289	P42167	Lamina-associated polypeptide 2, isoforms beta/gamma	TMPO	51 kDa	11	79.7539	104315500
1290	P35658	Nuclear pore complex protein Nup214	NUP214	214 kDa	35	214.533	104232300
1291	O15173	Membrane-associated progesterone receptor component 2	PGRMC2	24 kDa	7	51.299	104105400
1292	P49720	Proteasome subunit beta type-3	PSMB3	23 kDa	7	43.8898	104000300
1293	Q6YN16	Hydroxysteroid dehydrogenase-like protein 2	HSDL2	45 kDa	13	80.0779	103880200
1294	O43809	Cleavage and polyadenylation specificity factor subunit 5	NUDT21	26 kDa	4	27.2405	103655100
1295	O75400	Pre-mRNA-processing factor 40 homolog A	PRPF40A	109 kDa	19	101.303	103520200
1296	Q9Y520	Protein PRRC2C	PRRC2C	317 kDa	42	236.502	103507300
1297	Q9Y3C6	Peptidyl-prolyl cis-trans isomerase-like 1	PPIL1	18 kDa	4	21.4539	103353000
1298	Q96F86	Enhancer of mRNA-decapping protein 3	EDC3	56 kDa	16	102.267	103143100
1299	P21359	Neurofibromin	NF1	319 kDa	47	251.106	102982200
1300	Q9NRN7	L-aminoadipate-semialdehyde dehydrogenase-phosphopantetheinyl transferase	AASDHPPT	36 kDa	8	38.2733	102894000
1301	P16104	Histone H2AX	H2AFX	15 kDa	2	12.6406	102738900
1302	P62841	40S ribosomal protein S15	RPS15	17 kDa	3	18.393	102575900
1303	O95861	3'(2'),5'-bisphosphate nucleotidase 1	BPNT1	33 kDa	14	86.5835	102441500
1304	P24941	Cyclin-dependent kinase 2	CDK2	34 kDa	17	99.4612	102121300		1
1305	Q96HC4	PDZ and LIM domain protein 5	PDLIM5	64 kDa	18	100.02	102013700
1306	Q96J01	THO complex subunit 3	THOC3	39 kDa	9	62.2005	101992400
1307	Q96KA5	Cleft lip and palate transmembrane protein 1-like protein	CLPTM1L	62 kDa	7	50.2323	101984300
1308	A6NDG6	Glycerol-3-phosphate phosphatase	PGP	34 kDa	11	62.0647	101981900
1309	Q9Y4A5	Transformation/transcription domain-associated protein	TRRAP	438 kDa	62	332.803	101941100	1
1310	P49406	39S ribosomal protein L19, mitochondrial	MRPL19	34 kDa	8	43.2189	101722700
1311	P49790	Nuclear pore complex protein Nup153	NUP153	154 kDa	28	172.209	101717100
1312	Q9UI30	Multifunctional methyltransferase subunit TRM112-like protein	TRMT112	14 kDa	5	32.2615	101666400
1313	Q9UBX3	Mitochondrial dicarboxylate carrier	SLC25A10	31 kDa	11	77.6876	101560200
1314	Q9UNS2	COP9 signalosome complex subunit 3	COPS3	48 kDa	10	59.8669	101320700
1315	P06454	Prothymosin alpha	PTMA	12 kDa	2	9.66035	101238900
1316	P62310	U6 snRNA-associated Sm-like protein LSm3	LSM3	12 kDa	2	10.8393	101172900
1317	Q7L1Q6	Basic leucine zipper and W2 domain-containing protein 1	BZW1	48 kDa	8	43.6849	101076000	1
1318	P19784	Casein kinase II subunit alpha'	CSNK2A2	41 kDa	13	77.0689	100990800	1	1
1319	P57678	Gem-associated protein 4	GEMIN4	120 kDa	23	131.863	100969300
1320	Q13404	Ubiquitin-conjugating enzyme E2 variant 1	UBE2V1	16 kDa	7	35.9894	100876500
1321	Q10570	Cleavage and polyadenylation specificity factor subunit 1	CPSF1	161 kDa	33	196.575	100804100
1322	Q7Z3U7	Protein MON2 homolog	MON2	190 kDa	31	168.943	100718700
1323	O43488	Aflatoxin B1 aldehyde reductase member 2	AKR7A2	40 kDa	10	61.4276	100704700
1324	Q9BV20	Methylthioribose-1-phosphate isomerase	MRI1	39 kDa	10	64.9679	100679300
1325	Q86X55	Histone-arginine methyltransferase CARM1	CARM1	66 kDa	13	67.5105	100655000	1
1326	P15586	N-acetylglucosamine-6-sulfatase	GNS	62 kDa	11	76.7176	100465100
1327	P57723	Poly(rC)-binding protein 4	PCBP4	41 kDa	3	13.4979	100372200
1328	Q92696	Geranylgeranyl transferase type-2 subunit alpha	RABGGTA	65 kDa	16	94.8655	100335900
1329	Q6P1J9	Parafibromin	CDC73	61 kDa	17	87.1422	100272700	1
1330	Q5H9R7	Serine/threonine-protein phosphatase 6 regulatory subunit 3	PPP6R3	98 kDa	32	185.227	100074700
1331	P52888	Thimet oligopeptidase	THOP1	79 kDa	20	114.901	100004600
1332	Q9Y4W2	Ribosomal biogenesis protein LAS1L	LAS1L	83 kDa	17	96.6484	100000200
1333	Q8WTT2	Nucleolar complex protein 3 homolog	NOC3L	93 kDa	21	128.391	99973320
1334	Q15437	Protein transport protein Sec23B	SEC23B	86 kDa	23	128.593	99833030
1335	P33240	Cleavage stimulation factor subunit 2	CSTF2	61 kDa	11	67.1046	99733550
1336	Q9NZJ7	Mitochondrial carrier homolog 1	MTCH1	42 kDa	9	46.797	99677610
1337	P36969	Phospholipid hydroperoxide glutathione peroxidase	GPX4	22 kDa	7	38.8043	99568230
1338	Q9Y6Y8	SEC23-interacting protein	SEC23IP	111 kDa	19	102.244	99527240
1339	Q9UHD1	Cysteine and histidine-rich domain-containing protein 1	CHORDC1	37 kDa	13	82.6902	99351790
1340	P98179	RNA-binding protein 3	RBM3	17 kDa	4	26.2996	99220870
1341	P51151	Ras-related protein Rab-9A	RAB9A	23 kDa	8	45.5298	99211820
1342	Q9NZL9	Methionine adenosyltransferase 2 subunit beta	MAT2B	38 kDa	13	72.1711	99206810
1343	Q05639	Elongation factor 1-alpha 2	EEF1A2	50 kDa	10	56.234	99179910
1344	Q6NVY1	3-hydroxyisobutyryl-CoA hydrolase, mitochondrial	HIBCH	43 kDa	11	67.2332	99170440
1345	Q16822	Phosphoenolpyruvate carboxykinase [GTP], mitochondrial	PCK2	71 kDa	19	107.175	99133640		1
1346	O94905	Erlin-2	ERLIN2	38 kDa	13	77.8633	98684590
1347	Q9Y6M9	NADH dehydrogenase [ubiquinone] 1 beta subcomplex subunit 9	NDUFB9	22 kDa	10	60.5086	98546860
1348	Q15386	Ubiquitin-protein ligase E3C	UBE3C	124 kDa	26	145.243	98541130
1349	Q13308	Inactive tyrosine-protein kinase 7	PTK7	118 kDa	26	166.582	98528690
1350	O95456	Proteasome assembly chaperone 1	PSMG1	33 kDa	8	46.0641	98523600
1351	Q15363	Transmembrane emp24 domain-containing protein 2	TMED2	23 kDa	5	30.7286	98493970
1352	P13473	Lysosome-associated membrane glycoprotein 2	LAMP2	45 kDa	4	20.1265	98477210
1353	Q8TDD1	ATP-dependent RNA helicase DDX54	DDX54	99 kDa	21	114.484	98315050	1
1354	Q9NR31	GTP-binding protein SAR1a	SAR1A	22 kDa	9	60.3312	98299180
1355	P42858	Huntingtin	HTT	348 kDa	49	274.741	98059440
1356	P23258	Tubulin gamma-1 chain	TUBG1	51 kDa	16	99.3554	97787000
1357	O95602	DNA-directed RNA polymerase I subunit RPA1	POLR1A	195 kDa	41	244.621	97471420
1358	Q9Y5K5	Ubiquitin carboxyl-terminal hydrolase isozyme L5	UCHL5	38 kDa	11	59.4242	97427120	1
1359	O75915	PRA1 family protein 3	ARL6IP5	22 kDa	3	24.0325	97350780
1360	P06280	Alpha-galactosidase A	GLA	49 kDa	14	78.2957	97060160
1361	Q8TCJ2	Dolichyl-diphosphooligosaccharide--protein glycosyltransferase subunit STT3B	STT3B	94 kDa	8	47.8374	96893630
1362	Q9NZ01	Very-long-chain enoyl-CoA reductase	TECR	36 kDa	5	26.4146	96875860
1363	Q9H3S7	Tyrosine-protein phosphatase non-receptor type 23	PTPN23	179 kDa	35	210.306	96858420
1364	Q8IZH2	5'-3' exoribonuclease 1	XRN1	194 kDa	37	207.935	96825990
1365	Q9H773	dCTP pyrophosphatase 1	DCTPP1	19 kDa	7	37.6026	96804090
1366	Q5SW79	Centrosomal protein of 170 kDa	CEP170	175 kDa	31	188.854	96781350
1367	Q9UJ70	N-acetyl-D-glucosamine kinase	NAGK	37 kDa	13	74.7973	96638000		1
1368	Q9P2R7	Succinate--CoA ligase [ADP-forming] subunit beta, mitochondrial	SUCLA2	50 kDa	14	79.5173	96579770
1369	P35251	Replication factor C subunit 1	RFC1	128 kDa	21	108.541	96405390	1
1370	Q9Y333	U6 snRNA-associated Sm-like protein LSm2	LSM2	11 kDa	3	18.9155	96387820
1371	Q9H6S0	3'-5' RNA helicase YTHDC2	YTHDC2	160 kDa	30	159.372	96260380
1372	O00264	Membrane-associated progesterone receptor component 1	PGRMC1	22 kDa	6	41.2781	96248860
1373	P47755	F-actin-capping protein subunit alpha-2	CAPZA2	33 kDa	11	76.1328	96163510
1374	P82650	28S ribosomal protein S22, mitochondrial	MRPS22	41 kDa	12	72.5434	96086250
1375	Q8IX12	Cell division cycle and apoptosis regulator protein 1	CCAR1	133 kDa	19	109.018	95984710	1
1376	Q9BW92	Threonine--tRNA ligase, mitochondrial	TARS2	81 kDa	20	117.412	95776790
1377	Q6DKI1	60S ribosomal protein L7-like 1	RPL7L1	29 kDa	8	50.1474	95476930
1378	Q96EE3	Nucleoporin SEH1	SEH1L	40 kDa	13	84.1971	95354460
1379	P06730	Eukaryotic translation initiation factor 4E	EIF4E	25 kDa	4	25.1881	95317510
1380	O95219	Sorting nexin-4	SNX4	52 kDa	24	131.954	95232150
1381	Q92896	Golgi apparatus protein 1	GLG1	135 kDa	26	150.068	95173100
1382	Q16222	UDP-N-acetylhexosamine pyrophosphorylase	UAP1	59 kDa	19	102.603	95109480
1383	Q9NZB2	Constitutive coactivator of PPAR-gamma-like protein 1	FAM120A	122 kDa	31	179.004	94960790
1384	Q8IZ83	Aldehyde dehydrogenase family 16 member A1	ALDH16A1	85 kDa	14	92.1485	94940770
1385	Q86UE4	Protein LYRIC	MTDH	64 kDa	15	81.8843	94891370
1386	Q7Z4W1	L-xylulose reductase	DCXR	26 kDa	8	55.0592	94867410
1387	Q96EL3	39S ribosomal protein L53, mitochondrial	MRPL53	12 kDa	5	30.4391	94767470
1388	Q8N201	Integrator complex subunit 1	INTS1	244 kDa	36	189.267	94713490
1389	P51159	Ras-related protein Rab-27A	RAB27A	25 kDa	6	34.2146	94704230
1390	Q6IAA8	Ragulator complex protein LAMTOR1	LAMTOR1	18 kDa	7	42.5222	94543510
1391	Q12888	TP53-binding protein 1	TP53BP1	214 kDa	36	214.012	94381090	1
1392	Q6PI48	Aspartate--tRNA ligase, mitochondrial	DARS2	74 kDa	20	110.495	94136950
1393	P48556	26S proteasome non-ATPase regulatory subunit 8	PSMD8	40 kDa	5	26.7203	93914370
1394	Q52LJ0	Protein FAM98B	FAM98B	37 kDa	13	79.6747	93837890
1395	Q15392	Delta(24)-sterol reductase	DHCR24	60 kDa	9	56.8537	93757770
1396	Q6ZN17	Protein lin-28 homolog B	LIN28B	27 kDa	11	64.9233	93414270
1397	Q9UBQ7	Glyoxylate reductase/hydroxypyruvate reductase	GRHPR	36 kDa	10	66.7236	93287790
1398	Q8IVD9	NudC domain-containing protein 3	NUDCD3	41 kDa	13	81.6362	93285840
1399	Q9Y3A6	Transmembrane emp24 domain-containing protein 5	TMED5	26 kDa	5	33.8158	93227580
1400	Q5T197	E3 ubiquitin-protein ligase DCST1	DCST1	81 kDa	1	5.64503	93173140
1401	O60306	RNA helicase aquarius	AQR	171 kDa	34	194.521	93142970
1402	Q96T60	Bifunctional polynucleotide phosphatase/kinase	PNKP	57 kDa	15	85.2083	93136520		1
1403	P99999	Cytochrome c	CYCS	12 kDa	5	28.2278	93074580
1404	P35611	Alpha-adducin	ADD1	81 kDa	16	90.4616	93058120
1405	Q9Y2Z0	Protein SGT1 homolog	SUGT1	41 kDa	16	91.7692	93015530
1406	O00541	Pescadillo homolog	PES1	68 kDa	13	72.869	92959270
1407	P52732	Kinesin-like protein KIF11	KIF11	119 kDa	27	151.934	92907540
1408	Q7Z4H8	KDEL motif-containing protein 2	KDELC2	59 kDa	12	77.5936	92826380
1409	Q7L2J0	7SK snRNA methylphosphate capping enzyme	MEPCE	74 kDa	13	70.0015	92769420
1410	Q14847	LIM and SH3 domain protein 1	LASP1	30 kDa	9	50.4557	92486590
1411	P07954	Fumarate hydratase, mitochondrial	FH	55 kDa	11	61.9898	92486380
1412	O00411	DNA-directed RNA polymerase, mitochondrial	POLRMT	139 kDa	33	193.014	92406400
1413	Q92542	Nicastrin	NCSTN	78 kDa	7	43.2256	92352640
1414	Q15334	Lethal(2) giant larvae protein homolog 1	LLGL1	115 kDa	23	141.499	92214740
1415	Q96EK5	KIF1-binding protein	KIF1BP	72 kDa	23	142.23	92161600
1416	O94813	Slit homolog 2 protein	SLIT2	170 kDa	30	182.328	92126500
1417	O60701	UDP-glucose 6-dehydrogenase	UGDH	55 kDa	16	86.7628	92037020
1418	P49750	YLP motif-containing protein 1	YLPM1	242 kDa	33	185.05	91965910	1
1419	Q14CX7	N-alpha-acetyltransferase 25, NatB auxiliary subunit	NAA25	112 kDa	25	133.617	91769820
1420	Q9BW27	Nuclear pore complex protein Nup85	NUP85	75 kDa	20	116.108	91658050
1421	Q86SE5	RNA-binding Raly-like protein	RALYL	32 kDa	2	10.5474	91623230
1422	Q9BZJ0	Crooked neck-like protein 1	CRNKL1	100 kDa	17	96.7758	91603020
1423	Q8WWQ0	PH-interacting protein	PHIP	207 kDa	30	164.407	91402280
1424	Q9H3P7	Golgi resident protein GCP60	ACBD3	61 kDa	14	96.2271	91263000
1425	Q5JTV8	Torsin-1A-interacting protein 1	TOR1AIP1	66 kDa	15	86.9695	91135030
1426	Q8N8S7	Protein enabled homolog	ENAH	67 kDa	18	111.145	91100310
1427	Q14562	ATP-dependent RNA helicase DHX8	DHX8	139 kDa	33	178.11	90929430
1428	Q96HS1	Serine/threonine-protein phosphatase PGAM5, mitochondrial	PGAM5	32 kDa	9	49.4446	90909070
1429	Q4V328	GRIP1-associated protein 1	GRIPAP1	96 kDa	26	142.671	90736450
1430	Q00059	Transcription factor A, mitochondrial	TFAM	29 kDa	5	28.2748	90679980	1
1431	Q13620	Cullin-4B	CUL4B	104 kDa	30	173.894	90669430
1432	Q9GZR7	ATP-dependent RNA helicase DDX24	DDX24	96 kDa	23	130.663	90360650
1433	Q9H223	EH domain-containing protein 4	EHD4	61 kDa	17	109.024	90266050
1434	Q13596	Sorting nexin-1	SNX1	59 kDa	17	96.7376	90126420
1435	Q9C0B1	Alpha-ketoglutarate-dependent dioxygenase FTO	FTO	58 kDa	21	113.74	90026330
1436	Q9NW82	WD repeat-containing protein 70	WDR70	73 kDa	17	89.9985	89909080
1437	Q6L8Q7	2',5'-phosphodiesterase 12	PDE12	67 kDa	13	74.1164	89900980
1438	O94760	N(G),N(G)-dimethylarginine dimethylaminohydrolase 1	DDAH1	31 kDa	11	65.9321	89895160
1439	Q92974	Rho guanine nucleotide exchange factor 2	ARHGEF2	112 kDa	24	142.1	89850360
1440	O15400	Syntaxin-7	STX7	30 kDa	7	40.6017	89839710
1441	O00159	Unconventional myosin-Ic	MYO1C	122 kDa	23	131.888	89569840
1442	Q6KC79	Nipped-B-like protein	NIPBL	316 kDa	42	245.819	89501610
1443	Q9UBC2	Epidermal growth factor receptor substrate 15-like 1	EPS15L1	94 kDa	22	122.689	89500140
1444	A0FGR8	Extended synaptotagmin-2	ESYT2	102 kDa	21	120.716	89362570
1445	P13693	Translationally-controlled tumor protein	TPT1	20 kDa	5	32.7649	89345110
1446	P42356	Phosphatidylinositol 4-kinase alpha	PI4KA	237 kDa	47	257.002	89339620		1
1447	Q14677	Clathrin interactor 1	CLINT1	68 kDa	14	82.3574	89313630
1448	Q5T8P6	RNA-binding protein 26	RBM26	114 kDa	20	111.977	89276860
1449	Q9BZH6	WD repeat-containing protein 11	WDR11	137 kDa	29	165.509	89163720
1450	Q8IY81	pre-rRNA processing protein FTSJ3	FTSJ3	97 kDa	15	91.1535	89162440
1451	Q9Y6G9	Cytoplasmic dynein 1 light intermediate chain 1	DYNC1LI1	57 kDa	19	110.55	89029110
1452	P49773	Histidine triad nucleotide-binding protein 1	HINT1	14 kDa	7	46.5851	89023340	1
1453	Q13148	TAR DNA-binding protein 43	TARDBP	45 kDa	9	54.7632	88986500	1
1454	Q9UPT5	Exocyst complex component 7	EXOC7	83 kDa	22	124.695	88986210
1455	Q13573	SNW domain-containing protein 1	SNW1	61 kDa	16	94.2502	88935510	1
1456	P48506	Glutamate--cysteine ligase catalytic subunit	GCLC	73 kDa	19	107.938	88912570
1457	O75368	SH3 domain-binding glutamic acid-rich-like protein	SH3BGRL	13 kDa	5	27.6525	88561240
1458	Q96P70	Importin-9	IPO9	116 kDa	19	115.654	88531590
1459	P61457	Pterin-4-alpha-carbinolamine dehydratase	PCBD1	12 kDa	4	25.2925	88459980	1
1460	O15020	Spectrin beta chain, non-erythrocytic 2	SPTBN2	271 kDa	64	355.583	88453180
1461	O75844	CAAX prenyl protease 1 homolog	ZMPSTE24	55 kDa	11	69.927	88439290
1462	Q6YP21	Kynurenine--oxoglutarate transaminase 3	KYAT3	51 kDa	13	75.7031	88438220
1463	Q8N684	Cleavage and polyadenylation specificity factor subunit 7	CPSF7	52 kDa	10	63.0599	88303450
1464	Q9H078	Caseinolytic peptidase B protein homolog	CLPB	79 kDa	19	108.103	88204710
1465	O95340	Bifunctional 3'-phosphoadenosine 5'-phosphosulfate synthase 2	PAPSS2	70 kDa	22	124.058	88200940		1
1466	P34931	Heat shock 70 kDa protein 1-like	HSPA1L	70 kDa	15	66.3384	88177890
1467	O15382	Branched-chain-amino-acid aminotransferase, mitochondrial	BCAT2	44 kDa	12	75.1181	87799770
1468	P42771	Cyclin-dependent kinase inhibitor 2A	CDKN2A	17 kDa	5	32.8302	87625940	1	1
1469	O75691	Small subunit processome component 20 homolog	UTP20	318 kDa	53	289.468	87620450
1470	P04040	Catalase	CAT	60 kDa	19	120.274	87616320
1471	Q9Y570	Protein phosphatase methylesterase 1	PPME1	42 kDa	10	53.9723	87574580
1472	O75592	E3 ubiquitin-protein ligase MYCBP2	MYCBP2	514 kDa	61	337.88	87559670	1
1473	Q9UHY7	Enolase-phosphatase E1	ENOPH1	29 kDa	6	29.7585	87548330
1474	O60220	Mitochondrial import inner membrane translocase subunit Tim8 A	TIMM8A	11 kDa	4	25.7753	87447270
1475	O75717	WD repeat and HMG-box DNA-binding protein 1	WDHD1	126 kDa	28	155.118	87369910
1476	Q92769	Histone deacetylase 2	HDAC2	55 kDa	13	85.9463	87246250	1
1477	P45973	Chromobox protein homolog 5	CBX5	22 kDa	7	43.2365	87040160
1478	Q86U86	Protein polybromo-1	PBRM1	193 kDa	33	188.851	87022100	1
1479	Q9Y4R8	Telomere length regulation protein TEL2 homolog	TELO2	92 kDa	21	121.469	86848760
1480	Q6P158	Putative ATP-dependent RNA helicase DHX57	DHX57	156 kDa	37	205.199	86678430
1481	Q9HD20	Manganese-transporting ATPase 13A1	ATP13A1	133 kDa	25	137.112	86662060
1482	Q96SU4	Oxysterol-binding protein-related protein 9	OSBPL9	83 kDa	19	113.146	86653880
1483	Q9NX58	Cell growth-regulating nucleolar protein	LYAR	44 kDa	13	78.0756	86645790
1484	O60826	Coiled-coil domain-containing protein 22	CCDC22	71 kDa	24	135.474	86642750
1485	Q9UBS4	DnaJ homolog subfamily B member 11	DNAJB11	41 kDa	11	67.7549	86628000
1486	P18887	DNA repair protein XRCC1	XRCC1	69 kDa	13	81.6366	86498370
1487	P49748	Very long-chain specific acyl-CoA dehydrogenase, mitochondrial	ACADVL	70 kDa	20	104.999	86446810
1488	Q96EY1	DnaJ homolog subfamily A member 3, mitochondrial	DNAJA3	52 kDa	11	66.1018	86432960
1489	P54619	5'-AMP-activated protein kinase subunit gamma-1	PRKAG1	38 kDa	16	91.6452	86401260		1
1490	Q8WXF1	Paraspeckle component 1	PSPC1	59 kDa	12	74.3205	86085090	1
1491	Q5BKZ1	DBIRD complex subunit ZNF326	ZNF326	66 kDa	16	105.558	86081780	1
1492	O95777	U6 snRNA-associated Sm-like protein LSm8	LSM8	10 kDa	4	26.7752	85993930
1493	O14981	TATA-binding protein-associated factor 172	BTAF1	207 kDa	35	187.69	85946360
1494	Q86XI2	Condensin-2 complex subunit G2	NCAPG2	131 kDa	24	128.685	85892210
1495	Q9UJY1	Heat shock protein beta-8	HSPB8	22 kDa	3	13.3115	85849590
1496	Q13576	Ras GTPase-activating-like protein IQGAP2	IQGAP2	181 kDa	40	227.472	85786460
1497	Q15003	Condensin complex subunit 2	NCAPH	83 kDa	17	105.289	85730440
1498	P53582	Methionine aminopeptidase 1	METAP1	43 kDa	12	87.5628	85620660
1499	O95747	Serine/threonine-protein kinase OSR1	OXSR1	58 kDa	16	88.9686	85468220		1
1500	Q9NX55	Huntingtin-interacting protein K	HYPK	15 kDa	5	31.1433	85406210
1501	Q9BRX8	Peroxiredoxin-like 2A	PRXL2A	26 kDa	6	33.0326	85360090
1502	O00483	Cytochrome c oxidase subunit NDUFA4	NDUFA4	9 kDa	2	9.96953	85358780
1503	Q9UJX2	Cell division cycle protein 23 homolog	CDC23	69 kDa	14	73.324	85293010
1504	P11498	Pyruvate carboxylase, mitochondrial	PC	130 kDa	32	186.491	85182020
1505	Q08257	Quinone oxidoreductase	CRYZ	35 kDa	13	84.0064	85072100
1506	P00374	Dihydrofolate reductase	DHFR	21 kDa	7	39.3997	85028870
1507	O75746	Calcium-binding mitochondrial carrier protein Aralar1	SLC25A12	75 kDa	20	113.52	84881020
1508	P40222	Alpha-taxilin	TXLNA	62 kDa	13	68.8142	84867320
1509	Q8WVM8	Sec1 family domain-containing protein 1	SCFD1	72 kDa	14	90.0578	84853070
1510	P42677	40S ribosomal protein S27	RPS27	9 kDa	3	16.7692	84807890
1511	Q96I25	Splicing factor 45	RBM17	45 kDa	10	60.2361	84768520
1512	O75822	Eukaryotic translation initiation factor 3 subunit J	EIF3J	29 kDa	10	55.0782	84738920
1513	Q13442	28 kDa heat- and acid-stable phosphoprotein	PDAP1	21 kDa	5	27.5479	84727760
1514	Q9Y547	Intraflagellar transport protein 25 homolog	HSPB11	16 kDa	5	27.3638	84724410
1515	Q86Y82	Syntaxin-12	STX12	32 kDa	7	41.6283	84715850
1516	Q92620	Pre-mRNA-splicing factor ATP-dependent RNA helicase PRP16	DHX38	141 kDa	28	157.788	84655510
1517	Q14684	Ribosomal RNA processing protein 1 homolog B	RRP1B	84 kDa	15	89.1954	84645930
1518	Q8N7H5	RNA polymerase II-associated factor 1 homolog	PAF1	60 kDa	16	89.8138	84574030	1
1519	Q13418	Integrin-linked protein kinase	ILK	51 kDa	12	76.3852	84568090		1
1520	Q14692	Ribosome biogenesis protein BMS1 homolog	BMS1	146 kDa	21	112.142	84387310
1521	Q9H3G5	Probable serine carboxypeptidase CPVL	CPVL	54 kDa	10	60.8788	84202120
1522	Q96KP1	Exocyst complex component 2	EXOC2	104 kDa	21	117.418	84092170
1523	Q9C005	Protein dpy-30 homolog	DPY30	11 kDa	3	20.1509	84052480	1
1524	Q9P0L0	Vesicle-associated membrane protein-associated protein A	VAPA	28 kDa	6	36.082	83994730
1525	P49643	DNA primase large subunit	PRIM2	59 kDa	16	98.431	83922370
1526	O95155	Ubiquitin conjugation factor E4 B	UBE4B	146 kDa	22	119.273	83834690
1527	Q16740	ATP-dependent Clp protease proteolytic subunit, mitochondrial	CLPP	30 kDa	8	43.8807	83817570
1528	Q12765	Secernin-1	SCRN1	46 kDa	12	67.1812	83573040
1529	P57772	Selenocysteine-specific elongation factor	EEFSEC	65 kDa	18	107.075	83484270
1530	P34896	Serine hydroxymethyltransferase, cytosolic	SHMT1	53 kDa	16	90.5738	83449810
1531	Q8IZL8	Proline-, glutamic acid- and leucine-rich protein 1	PELP1	120 kDa	20	124.459	83443300
1532	Q9H307	Pinin	PNN	82 kDa	18	107.19	83077270	1
1533	Q9UGJ1	Gamma-tubulin complex component 4	TUBGCP4	76 kDa	14	73.5533	83067420
1534	Q9Y281	Cofilin-2	CFL2	19 kDa	9	50.3016	82921900
1535	O60678	Protein arginine N-methyltransferase 3	PRMT3	60 kDa	16	91.1528	82869380
1536	Q9H9E3	Conserved oligomeric Golgi complex subunit 4	COG4	89 kDa	13	65.8183	82860550
1537	Q7Z7L1	Schlafen family member 11	SLFN11	103 kDa	21	122.675	82849370
1538	P84085	ADP-ribosylation factor 5	ARF5	21 kDa	9	53.2169	82815810
1539	Q12768	WASH complex subunit 5	WASHC5	134 kDa	29	149.357	82807170
1540	O75223	Gamma-glutamylcyclotransferase	GGCT	21 kDa	8	42.862	82644670
1541	Q96T58	Msx2-interacting protein	SPEN	402 kDa	47	264.239	82601860	1
1542	Q14997	Proteasome activator complex subunit 4	PSME4	211 kDa	40	216.036	82509400
1543	Q9Y296	Trafficking protein particle complex subunit 4	TRAPPC4	24 kDa	7	38.6471	82452080
1544	P25440	Bromodomain-containing protein 2	BRD2	88 kDa	19	116.721	82412800	1
1545	Q9UI10	Translation initiation factor eIF-2B subunit delta	EIF2B4	58 kDa	15	88.5518	82330490
1546	Q12955	Ankyrin-3	ANK3	480 kDa	41	229.751	82296870
1547	Q99848	Probable rRNA-processing protein EBP2	EBNA1BP2	35 kDa	7	37.1912	82249810
1548	Q9H074	Polyadenylate-binding protein-interacting protein 1	PAIP1	54 kDa	7	46.2323	82213880
1549	O95372	Acyl-protein thioesterase 2	LYPLA2	25 kDa	4	22.4035	82117980
1550	Q7Z2T5	TRMT1-like protein	TRMT1L	82 kDa	23	147.629	82076420
1551	P27144	Adenylate kinase 4, mitochondrial	AK4	25 kDa	8	53.5038	81814780		1
1552	Q9H4L4	Sentrin-specific protease 3	SENP3	65 kDa	9	48.8189	81730660
1553	Q8WX93	Palladin	PALLD	151 kDa	20	108.445	81678180
1554	Q8N335	Glycerol-3-phosphate dehydrogenase 1-like protein	GPD1L	38 kDa	10	57.3936	81675310
1555	Q14232	Translation initiation factor eIF-2B subunit alpha	EIF2B1	34 kDa	10	59.9751	81533830
1556	P15104	Glutamine synthetase	GLUL	42 kDa	7	42.9598	81457950
1557	Q8TAE8	Growth arrest and DNA damage-inducible proteins-interacting protein 1	GADD45GIP1	25 kDa	8	43.8035	81370710
1558	Q8TAT6	Nuclear protein localization protein 4 homolog	NPLOC4	68 kDa	14	84.4866	81296320
1559	Q15126	Phosphomevalonate kinase	PMVK	22 kDa	10	53.5935	81179560		1
1560	P50748	Kinetochore-associated protein 1	KNTC1	251 kDa	34	177.479	81120940
1561	P30519	Heme oxygenase 2	HMOX2	36 kDa	10	64.0644	81048110
1562	Q8IYB8	ATP-dependent RNA helicase SUPV3L1, mitochondrial	SUPV3L1	88 kDa	20	112.703	80956950
1563	Q9UL25	Ras-related protein Rab-21	RAB21	24 kDa	11	60.2657	80881170
1564	Q9BRG1	Vacuolar protein-sorting-associated protein 25	VPS25	21 kDa	11	64.3362	80876280	1
1565	Q14527	Helicase-like transcription factor	HLTF	114 kDa	26	138.664	80702340
1566	Q00536	Cyclin-dependent kinase 16	CDK16	56 kDa	13	70.4847	80644580		1
1567	Q9Y3B7	39S ribosomal protein L11, mitochondrial	MRPL11	21 kDa	7	41.5565	80633070
1568	P56385	ATP synthase subunit e, mitochondrial	ATP5ME	8 kDa	3	14.909	80533450
1569	Q9BYD1	39S ribosomal protein L13, mitochondrial	MRPL13	21 kDa	9	50.0265	80451960
1570	P11802	Cyclin-dependent kinase 4	CDK4	34 kDa	14	90.1428	80426090		1
1571	Q9Y2T2	AP-3 complex subunit mu-1	AP3M1	47 kDa	12	70.5622	80298500
1572	Q14696	LRP chaperone MESD	MESD	26 kDa	8	42.4021	80244210
1573	Q9Y5Z4	Heme-binding protein 2	HEBP2	23 kDa	6	33.9312	79968740
1574	P61803	Dolichyl-diphosphooligosaccharide--protein glycosyltransferase subunit DAD1	DAD1	12 kDa	2	10.3587	79889490
1575	P28482	Mitogen-activated protein kinase 1	MAPK1	41 kDa	11	73.6047	79855900	1	1
1576	Q9Y3D9	28S ribosomal protein S23, mitochondrial	MRPS23	22 kDa	9	47.7315	79771160
1577	Q9H9J2	39S ribosomal protein L44, mitochondrial	MRPL44	38 kDa	10	55.8052	79721690
1578	Q7Z460	CLIP-associating protein 1	CLASP1	169 kDa	35	210.758	79641470
1579	P13995	Bifunctional methylenetetrahydrofolate dehydrogenase/cyclohydrolase, mitochondrial	MTHFD2	38 kDa	9	60.0648	79610080
1580	Q9H7D7	WD repeat-containing protein 26	WDR26	72 kDa	19	106.406	79549010
1581	Q93050	V-type proton ATPase 116 kDa subunit a isoform 1	ATP6V0A1	96 kDa	17	90.5482	79526040
1582	P21127	Cyclin-dependent kinase 11B	CDK11B	93 kDa	14	74.9113	79484310		1
1583	P04637	Cellular tumor antigen p53	TP53	44 kDa	11	60.5372	79481960	1
1584	P42695	Condensin-2 complex subunit D3	NCAPD3	169 kDa	25	153.405	79424120
1585	Q9BTV4	Transmembrane protein 43	TMEM43	45 kDa	12	69.316	79344890
1586	Q9NR50	Translation initiation factor eIF-2B subunit gamma	EIF2B3	50 kDa	16	92.0042	79208410
1587	P80303	Nucleobindin-2	NUCB2	50 kDa	16	106.974	79146510
1588	P51003	Poly(A) polymerase alpha	PAPOLA	83 kDa	23	132.436	79134260
1589	Q5T6V5	Queuosine salvage protein	C9orf64	39 kDa	11	62.3764	79126180
1590	O75150	E3 ubiquitin-protein ligase BRE1B	RNF40	114 kDa	26	155.18	79117840
1591	O75312	Zinc finger protein ZPR1	ZPR1	51 kDa	13	77.5284	79052020
1592	Q5VWZ2	Lysophospholipase-like protein 1	LYPLAL1	26 kDa	7	40.8032	78972900
1593	Q9NVS9	Pyridoxine-5'-phosphate oxidase	PNPO	30 kDa	12	77.9717	78912230
1594	Q14139	Ubiquitin conjugation factor E4 A	UBE4A	123 kDa	18	107.241	78877150
1595	O94888	UBX domain-containing protein 7	UBXN7	55 kDa	12	65.223	78869960
1596	Q13206	Probable ATP-dependent RNA helicase DDX10	DDX10	101 kDa	23	124.705	78850390
1597	P15170	Eukaryotic peptide chain release factor GTP-binding subunit ERF3A	GSPT1	56 kDa	16	96.9058	78796300
1598	O00468	Agrin	AGRN	217 kDa	36	205.979	78792240
1599	Q9BRJ2	39S ribosomal protein L45, mitochondrial	MRPL45	35 kDa	8	41.043	78708020
1600	O43264	Centromere/kinetochore protein zw10 homolog	ZW10	89 kDa	25	138.201	78699290
1601	P49366	Deoxyhypusine synthase	DHPS	41 kDa	14	86.1218	78623550
1602	P23786	Carnitine O-palmitoyltransferase 2, mitochondrial	CPT2	74 kDa	17	101.797	78618540
1603	Q96AC1	Fermitin family homolog 2	FERMT2	78 kDa	23	134.059	78591270
1604	P28161	Glutathione S-transferase Mu 2	GSTM2	26 kDa	11	68.7532	78582640
1605	O00178	GTP-binding protein 1	GTPBP1	72 kDa	17	106.768	78553910
1606	Q07812	Apoptosis regulator BAX	BAX	21 kDa	8	52.1554	78542790
1607	Q9Y6H1	Coiled-coil-helix-coiled-coil-helix domain-containing protein 2	CHCHD2	16 kDa	3	17.8264	78482450
1608	Q01433	AMP deaminase 2	AMPD2	101 kDa	15	79.3071	78473920
1609	Q92901	60S ribosomal protein L3-like	RPL3L	46 kDa	3	16.2603	78420600
1610	O43681	ATPase ASNA1	ASNA1	39 kDa	8	52.6527	78344610
1611	P11908	Ribose-phosphate pyrophosphokinase 2	PRPS2	35 kDa	12	83.541	78264310		1
1612	Q9NQX3	Gephyrin	GPHN	80 kDa	24	149.4	78222560
1613	Q9Y3Z3	Deoxynucleoside triphosphate triphosphohydrolase SAMHD1	SAMHD1	72 kDa	26	135.463	78211050
1614	Q9BXP5	Serrate RNA effector molecule homolog	SRRT	101 kDa	17	95.343	78180660	1
1615	Q96A65	Exocyst complex component 4	EXOC4	111 kDa	32	181.718	78140240
1616	Q9Y6E2	Basic leucine zipper and W2 domain-containing protein 2	BZW2	48 kDa	11	65.0711	78089460
1617	Q8NBU5	ATPase family AAA domain-containing protein 1	ATAD1	41 kDa	7	40.8505	77942040
1618	Q9BZE1	39S ribosomal protein L37, mitochondrial	MRPL37	48 kDa	13	82.8417	77928270
1619	Q0VDF9	Heat shock 70 kDa protein 14	HSPA14	55 kDa	16	93.9755	77901410
1620	Q96KB5	Lymphokine-activated killer T-cell-originated protein kinase	PBK	36 kDa	9	45.5153	77895850		1
1621	P61018	Ras-related protein Rab-4B	RAB4B	24 kDa	10	51.2612	77821470
1622	Q96EP5	DAZ-associated protein 1	DAZAP1	43 kDa	9	52.4289	77728650
1623	Q9UJU6	Drebrin-like protein	DBNL	48 kDa	12	75.6428	77710480
1624	Q969V3	Nicalin	NCLN	63 kDa	16	97.4596	77704420
1625	Q06265	Exosome complex component RRP45	EXOSC9	49 kDa	9	53.7922	77703560
1626	P55327	Tumor protein D52	TPD52	24 kDa	5	31.2367	77606620
1627	Q9UJX3	Anaphase-promoting complex subunit 7	ANAPC7	67 kDa	19	109.975	77445910
1628	Q9HCS7	Pre-mRNA-splicing factor SYF1	XAB2	100 kDa	22	131.838	77358300
1629	Q9Y315	Deoxyribose-phosphate aldolase	DERA	35 kDa	14	87.1996	77340290
1630	O14802	DNA-directed RNA polymerase III subunit RPC1	POLR3A	156 kDa	36	209.314	77335280
1631	O96013	Serine/threonine-protein kinase PAK 4	PAK4	64 kDa	14	82.4269	77150140		1
1632	P51572	B-cell receptor-associated protein 31	BCAP31	28 kDa	8	50.2453	77115000
1633	O00148	ATP-dependent RNA helicase DDX39A	DDX39A	49 kDa	18	100.507	76976600
1634	Q9Y2R9	28S ribosomal protein S7, mitochondrial	MRPS7	28 kDa	10	56.8396	76910960
1635	Q9UN37	Vacuolar protein sorting-associated protein 4A	VPS4A	49 kDa	12	70.272	76907500
1636	P61586	Transforming protein RhoA	RHOA	22 kDa	7	43.1541	76869260
1637	P09543	2',3'-cyclic-nucleotide 3'-phosphodiesterase	CNP	48 kDa	16	89.5477	76810200
1638	Q12756	Kinesin-like protein KIF1A	KIF1A	191 kDa	39	215.521	76721700
1639	Q9UI26	Importin-11	IPO11	113 kDa	23	141.16	76695760
1640	P83916	Chromobox protein homolog 1	CBX1	21 kDa	6	37.8354	76561560
1641	O95881	Thioredoxin domain-containing protein 12	TXNDC12	19 kDa	3	20.3108	76400500
1642	Q8TD19	Serine/threonine-protein kinase Nek9	NEK9	107 kDa	20	101.013	76335770		1
1643	P56545	C-terminal-binding protein 2	CTBP2	49 kDa	9	57.9782	76285920	1
1644	O43237	Cytoplasmic dynein 1 light intermediate chain 2	DYNC1LI2	54 kDa	15	83.452	76267910
1645	Q9NYK5	39S ribosomal protein L39, mitochondrial	MRPL39	39 kDa	14	72.5864	76240950
1646	Q9Y485	DmX-like protein 1	DMXL1	338 kDa	36	182.891	76215430
1647	Q96S52	GPI transamidase component PIG-S	PIGS	62 kDa	12	71.4546	76205130
1648	O75116	Rho-associated protein kinase 2	ROCK2	161 kDa	33	176.609	76135970		1
1649	O95983	Methyl-CpG-binding domain protein 3	MBD3	33 kDa	10	66.3915	76002250	1
1650	P30049	ATP synthase subunit delta, mitochondrial	ATP5F1D	17 kDa	2	15.1709	75803240
1651	P41214	Eukaryotic translation initiation factor 2D	EIF2D	65 kDa	21	127.816	75798670
1652	Q9Y2W2	WW domain-binding protein 11	WBP11	70 kDa	18	94.3873	75794090
1653	Q8WX92	Negative elongation factor B	NELFB	66 kDa	19	113.789	75722470	1
1654	P08574	Cytochrome c1, heme protein, mitochondrial	CYC1	35 kDa	3	17.8568	75702020
1655	O43290	U4/U6.U5 tri-snRNP-associated protein 1	SART1	90 kDa	23	130.454	75598530
1656	Q16706	Alpha-mannosidase 2	MAN2A1	131 kDa	28	154.162	75592470
1657	Q9BRR6	ADP-dependent glucokinase	ADPGK	54 kDa	10	67.2858	75543020		1
1658	Q9Y5K6	CD2-associated protein	CD2AP	71 kDa	17	95.1316	75453240
1659	Q7Z3J2	UPF0505 protein C16orf62	C16orf62	110 kDa	31	179.455	75432780
1660	Q15121	Astrocytic phosphoprotein PEA-15	PEA15	15 kDa	4	24.3591	75405790
1661	Q14258	E3 ubiquitin/ISG15 ligase TRIM25	TRIM25	71 kDa	22	122.062	75387490
1662	O95071	E3 ubiquitin-protein ligase UBR5	UBR5	309 kDa	39	215.888	75347190
1663	O75962	Triple functional domain protein	TRIO	347 kDa	40	213.849	75341240		1
1664	Q12830	Nucleosome-remodeling factor subunit BPTF	BPTF	338 kDa	42	228.069	75302700	1
1665	Q96T88	E3 ubiquitin-protein ligase UHRF1	UHRF1	90 kDa	24	154.809	75270210	1
1666	P52788	Spermine synthase	SMS	41 kDa	10	66.7688	75206280
1667	Q96K76	Ubiquitin carboxyl-terminal hydrolase 47	USP47	157 kDa	31	170.273	75199670
1668	Q9UNF0	Protein kinase C and casein kinase substrate in neurons protein 2	PACSIN2	56 kDa	12	67.7418	75175730		1
1669	Q9Y613	FH1/FH2 domain-containing protein 1	FHOD1	127 kDa	25	124.65	75161370
1670	P54709	Sodium/potassium-transporting ATPase subunit beta-3	ATP1B3	32 kDa	7	49.3987	75144620
1671	P04080	Cystatin-B	CSTB	11 kDa	3	19.8191	75113690
1672	Q9Y5J9	Mitochondrial import inner membrane translocase subunit Tim8 B	TIMM8B	9 kDa	3	17.373	75081780
1673	Q96C90	Protein phosphatase 1 regulatory subunit 14B	PPP1R14B	16 kDa	4	32.9374	74977570
1674	Q8NF37	Lysophosphatidylcholine acyltransferase 1	LPCAT1	59 kDa	9	55.5236	74965470
1675	O75376	Nuclear receptor corepressor 1	NCOR1	270 kDa	22	118.658	74950240	1
1676	A0MZ66	Shootin-1	SHTN1	72 kDa	23	133.19	74898080
1677	Q8TCT9	Minor histocompatibility antigen H13	HM13	41 kDa	5	26.7687	74876460
1678	Q9HAV7	GrpE protein homolog 1, mitochondrial	GRPEL1	24 kDa	8	42.4104	74797090
1679	O95816	BAG family molecular chaperone regulator 2	BAG2	24 kDa	10	54.6812	74735600
1680	Q86SF2	N-acetylgalactosaminyltransferase 7	GALNT7	75 kDa	15	95.5159	74707790
1681	Q96EY7	Pentatricopeptide repeat domain-containing protein 3, mitochondrial	PTCD3	79 kDa	20	115.701	74706480
1682	Q96KG9	N-terminal kinase-like protein	SCYL1	90 kDa	17	99.1173	74576660	1
1683	Q9NP72	Ras-related protein Rab-18	RAB18	23 kDa	5	27.176	74528200
1684	Q5SY16	Polynucleotide 5'-hydroxyl-kinase NOL9	NOL9	79 kDa	11	73.5768	74489180		1
1685	Q5HYI8	Rab-like protein 3	RABL3	26 kDa	5	30.8975	74489180
1686	Q9NRP0	Oligosaccharyltransferase complex subunit OSTC	OSTC	17 kDa	1	6.86577	74454680
1687	Q9Y3A5	Ribosome maturation protein SBDS	SBDS	29 kDa	7	41.5585	74315260
1688	Q9NP79	Vacuolar protein sorting-associated protein VTA1 homolog	VTA1	34 kDa	8	45.9529	74220260
1689	O60287	Nucleolar pre-ribosomal-associated protein 1	URB1	254 kDa	41	224.943	74154690
1690	P68133	Actin, alpha skeletal muscle	ACTA1	42 kDa	14	65.442	74152740
1691	Q92990	Glomulin	GLMN	68 kDa	14	82.2468	74080150
1692	P58546	Myotrophin	MTPN	13 kDa	4	33.0068	74011130
1693	Q13601	KRR1 small subunit processome component homolog	KRR1	44 kDa	9	47.8312	73799660
1694	P61421	V-type proton ATPase subunit d 1	ATP6V0D1	40 kDa	7	37.9691	73721270
1695	P41240	Tyrosine-protein kinase CSK	CSK	51 kDa	11	74.2977	73666010		1	1
1696	Q96M27	Protein PRRC1	PRRC1	47 kDa	5	32.0113	73654680
1697	Q6FI81	Anamorsin	CIAPIN1	34 kDa	12	70.3045	73586380
1698	Q15075	Early endosome antigen 1	EEA1	162 kDa	37	207.239	73549710
1699	Q5VTR2	E3 ubiquitin-protein ligase BRE1A	RNF20	114 kDa	25	138.495	73484650
1700	Q9H4A3	Serine/threonine-protein kinase WNK1	WNK1	251 kDa	30	169.195	73449080		1
1701	Q8WYA6	Beta-catenin-like protein 1	CTNNBL1	65 kDa	12	72.3286	73441900
1702	Q9UKY7	Protein CDV3 homolog	CDV3	27 kDa	8	46.9506	73437710
1703	Q9NZ08	Endoplasmic reticulum aminopeptidase 1	ERAP1	107 kDa	24	135.596	73245730
1704	Q14573	Inositol 1,4,5-trisphosphate receptor type 3	ITPR3	304 kDa	43	233.541	73234800
1705	Q709C8	Vacuolar protein sorting-associated protein 13C	VPS13C	422 kDa	44	235.864	73156600
1706	P63092	Guanine nucleotide-binding protein G(s) subunit alpha isoforms short	GNAS	46 kDa	12	63.4939	73149850
1707	Q9UNH7	Sorting nexin-6	SNX6	47 kDa	12	65.8197	73133310
1708	Q12849	G-rich sequence factor 1	GRSF1	53 kDa	14	91.4595	73115810
1709	Q9H9Y6	DNA-directed RNA polymerase I subunit RPA2	POLR1B	128 kDa	24	131.331	73111960
1710	P26440	Isovaleryl-CoA dehydrogenase, mitochondrial	IVD	47 kDa	12	71.6785	72984750
1711	Q8WZA9	Immunity-related GTPase family Q protein	IRGQ	63 kDa	12	69.2439	72964080
1712	Q92995	Ubiquitin carboxyl-terminal hydrolase 13	USP13	97 kDa	17	88.1732	72721590
1713	O43663	Protein regulator of cytokinesis 1	PRC1	72 kDa	16	84.8573	72684710
1714	Q96GD0	Pyridoxal phosphate phosphatase	PDXP	32 kDa	12	68.1039	72679520
1715	Q9BYG3	MKI67 FHA domain-interacting nucleolar phosphoprotein	NIFK	34 kDa	12	74.1777	72569800
1716	Q13464	Rho-associated protein kinase 1	ROCK1	158 kDa	35	189.9	72497090		1
1717	Q9BR76	Coronin-1B	CORO1B	54 kDa	11	68.0449	72454750
1718	Q9UHI6	Probable ATP-dependent RNA helicase DDX20	DDX20	92 kDa	26	154.751	72396780
1719	P09972	Fructose-bisphosphate aldolase C	ALDOC	39 kDa	17	97.6244	72366110
1720	Q9Y2L5	Trafficking protein particle complex subunit 8	TRAPPC8	161 kDa	27	149.824	72278600
1721	Q9NRV9	Heme-binding protein 1	HEBP1	21 kDa	9	51.6427	72270830
1722	P40938	Replication factor C subunit 3	RFC3	41 kDa	17	100.281	72199600
1723	Q9H2U1	ATP-dependent DNA/RNA helicase DHX36	DHX36	115 kDa	26	155.366	72110480	1
1724	P62942	Peptidyl-prolyl cis-trans isomerase FKBP1A	FKBP1A	12 kDa	5	34.7076	72040200
1725	Q9H9T3	Elongator complex protein 3	ELP3	62 kDa	13	76.9135	71975770	1
1726	P52434	DNA-directed RNA polymerases I, II, and III subunit RPABC3	POLR2H	17 kDa	5	27.2745	71888100
1727	Q13363	C-terminal-binding protein 1	CTBP1	48 kDa	11	70.0522	71855830	1
1728	Q86U90	YrdC domain-containing protein, mitochondrial	YRDC	29 kDa	10	56.6059	71836190
1729	P50402	Emerin	EMD	29 kDa	10	59.8845	71806690
1730	P51452	Dual specificity protein phosphatase 3	DUSP3	20 kDa	7	40.4334	71655950
1731	Q16718	NADH dehydrogenase [ubiquinone] 1 alpha subcomplex subunit 5	NDUFA5	13 kDa	7	44.7622	71601610
1732	Q9Y263	Phospholipase A-2-activating protein	PLAA	87 kDa	20	117.083	71600040
1733	Q9Y2Q5	Ragulator complex protein LAMTOR2	LAMTOR2	14 kDa	4	20.2888	71520210
1734	Q15274	Nicotinate-nucleotide pyrophosphorylase [carboxylating]	QPRT	31 kDa	7	39.0887	71455220
1735	Q8NFH3	Nucleoporin Nup43	NUP43	42 kDa	8	53.757	71196240
1736	Q9UFC0	Leucine-rich repeat and WD repeat-containing protein 1	LRWD1	71 kDa	20	117.523	71162950
1737	Q96S55	ATPase WRNIP1	WRNIP1	72 kDa	14	76.745	70959850
1738	P49903	Selenide, water dikinase 1	SEPHS1	43 kDa	7	44.5698	70941940		1
1739	Q9NQP4	Prefoldin subunit 4	PFDN4	15 kDa	3	14.6398	70933130
1740	Q9HD33	39S ribosomal protein L47, mitochondrial	MRPL47	29 kDa	7	35.946	70921140
1741	O95400	CD2 antigen cytoplasmic tail-binding protein 2	CD2BP2	38 kDa	8	44.1133	70843240
1742	Q14318	Peptidyl-prolyl cis-trans isomerase FKBP8	FKBP8	45 kDa	9	46.0653	70832740
1743	P51153	Ras-related protein Rab-13	RAB13	23 kDa	6	29.4671	70655950
1744	P48729	Casein kinase I isoform alpha	CSNK1A1	39 kDa	8	46.2365	70427780		1
1745	P09110	3-ketoacyl-CoA thiolase, peroxisomal	ACAA1	44 kDa	10	56.7692	70421520
1746	Q9BXW7	Haloacid dehalogenase-like hydrolase domain-containing 5	HDHD5	46 kDa	10	57.4764	70419970
1747	Q07960	Rho GTPase-activating protein 1	ARHGAP1	50 kDa	12	69.7568	70338370
1748	Q9H3K2	Growth hormone-inducible transmembrane protein	GHITM	37 kDa	7	36.9119	70232640
1749	P20810	Calpastatin	CAST	77 kDa	13	85.4743	70218230
1750	Q15631	Translin	TSN	26 kDa	10	54.4262	70213750
1751	P78316	Nucleolar protein 14	NOP14	98 kDa	19	107.511	70175910
1752	Q2PPJ7	Ral GTPase-activating protein subunit alpha-2	RALGAPA2	211 kDa	16	77.6804	70029820
1753	Q8WUA2	Peptidyl-prolyl cis-trans isomerase-like 4	PPIL4	57 kDa	17	90.4017	69978170
1754	P33121	Long-chain-fatty-acid--CoA ligase 1	ACSL1	78 kDa	18	94.2293	69977480
1755	Q7Z478	ATP-dependent RNA helicase DHX29	DHX29	155 kDa	33	201.13	69814560
1756	O95169	NADH dehydrogenase [ubiquinone] 1 beta subcomplex subunit 8, mitochondrial	NDUFB8	22 kDa	5	26.236	69730820
1757	Q9Y5Q9	General transcription factor 3C polypeptide 3	GTF3C3	101 kDa	25	136.314	69581540
1758	P62330	ADP-ribosylation factor 6	ARF6	20 kDa	7	38.3015	69521590
1759	Q16763	Ubiquitin-conjugating enzyme E2 S	UBE2S	24 kDa	6	35.5684	69508690
1760	O75251	NADH dehydrogenase [ubiquinone] iron-sulfur protein 7, mitochondrial	NDUFS7	24 kDa	4	23.9863	69499530
1761	Q9P2B2	Prostaglandin F2 receptor negative regulator	PTGFRN	99 kDa	20	114.019	69483970
1762	P40616	ADP-ribosylation factor-like protein 1	ARL1	20 kDa	8	45.7903	69461080
1763	Q9P2R3	Rabankyrin-5	ANKFY1	128 kDa	23	140.363	69447360
1764	P13807	Glycogen [starch] synthase, muscle	GYS1	84 kDa	17	112.937	69319220
1765	Q8NCN5	Pyruvate dehydrogenase phosphatase regulatory subunit, mitochondrial	PDPR	99 kDa	21	113.215	69318540
1766	P09234	U1 small nuclear ribonucleoprotein C	SNRPC	17 kDa	2	14.022	69302940
1767	O14772	Fucose-1-phosphate guanylyltransferase	FPGT	68 kDa	11	60.1546	69234030
1768	Q9BSH4	Translational activator of cytochrome c oxidase 1	TACO1	32 kDa	10	68.0159	69231220
1769	Q5JTH9	RRP12-like protein	RRP12	144 kDa	26	158.968	69190190
1770	P10620	Microsomal glutathione S-transferase 1	MGST1	18 kDa	4	22.2497	69150470
1771	Q05682	Caldesmon	CALD1	93 kDa	13	74.6298	69128000
1772	P62136	Serine/threonine-protein phosphatase PP1-alpha catalytic subunit	PPP1CA	38 kDa	19	110.924	69116310
1773	O75934	Pre-mRNA-splicing factor SPF27	BCAS2	26 kDa	12	71.3611	69084670
1774	P49593	Protein phosphatase 1F	PPM1F	50 kDa	15	94.5585	69031290
1775	P02458	Collagen alpha-1(II) chain	COL2A1	142 kDa	21	130.388	69022420
1776	Q8IZ69	tRNA (uracil-5-)-methyltransferase homolog A	TRMT2A	69 kDa	19	113.307	68992190
1777	Q6PD62	RNA polymerase-associated protein CTR9 homolog	CTR9	134 kDa	20	121.026	68961750	1
1778	O75663	TIP41-like protein	TIPRL	31 kDa	8	44.4302	68899760
1779	O60884	DnaJ homolog subfamily A member 2	DNAJA2	46 kDa	7	37.8681	68889630
1780	P09012	U1 small nuclear ribonucleoprotein A	SNRPA	31 kDa	3	13.9872	68854090
1781	O75027	ATP-binding cassette sub-family B member 7, mitochondrial	ABCB7	83 kDa	14	74.979	68817810
1782	Q8N6H7	ADP-ribosylation factor GTPase-activating protein 2	ARFGAP2	57 kDa	11	67.2412	68782380
1783	P43897	Elongation factor Ts, mitochondrial	TSFM	35 kDa	10	57.5462	68779510
1784	Q8N183	NADH dehydrogenase [ubiquinone] 1 alpha subcomplex assembly factor 2	NDUFAF2	20 kDa	9	43.9289	68745910
1785	Q9NUQ8	ATP-binding cassette sub-family F member 3	ABCF3	80 kDa	17	94.5941	68580810
1786	Q9NRL2	Bromodomain adjacent to zinc finger domain protein 1A	BAZ1A	179 kDa	29	159.708	68534670	1
1787	Q99996	A-kinase anchor protein 9	AKAP9	453 kDa	63	305.166	68448640		1
1788	Q9C0E2	Exportin-4	XPO4	130 kDa	24	135.296	68301870
1789	Q69YN2	CWF19-like protein 1	CWF19L1	61 kDa	20	112.725	68276150
1790	Q5TC12	ATP synthase mitochondrial F1 complex assembly factor 1	ATPAF1	36 kDa	10	57.4102	68120410
1791	P54725	UV excision repair protein RAD23 homolog A	RAD23A	40 kDa	4	23.7937	68076670
1792	Q9UBB9	Tuftelin-interacting protein 11	TFIP11	97 kDa	22	130.168	68060670
1793	Q9BUR5	MICOS complex subunit MIC26	APOO	22 kDa	4	22.0292	67998230
1794	O95714	E3 ubiquitin-protein ligase HERC2	HERC2	527 kDa	57	302.537	67946510
1795	P27361	Mitogen-activated protein kinase 3	MAPK3	43 kDa	9	55.9585	67907060		1
1796	Q13228	Methanethiol oxidase	SELENBP1	52 kDa	19	106.527	67901020
1797	O95232	Luc7-like protein 3	LUC7L3	51 kDa	9	55.7799	67869490
1798	Q9UKX7	Nuclear pore complex protein Nup50	NUP50	50 kDa	13	74.6798	67866950
1799	Q99543	DnaJ homolog subfamily C member 2	DNAJC2	72 kDa	15	89.9961	67854210	1
1800	P11047	Laminin subunit gamma-1	LAMC1	178 kDa	29	165.625	67767100
1801	Q16512	Serine/threonine-protein kinase N1	PKN1	104 kDa	16	88.2519	67645710	1	1
1802	Q9Y5L0	Transportin-3	TNPO3	104 kDa	20	121.284	67641250
1803	Q15369	Elongin-C	ELOC	12 kDa	6	36.0791	67532240	1
1804	Q13439	Golgin subfamily A member 4	GOLGA4	261 kDa	47	246.778	67521190
1805	Q9NW13	RNA-binding protein 28	RBM28	86 kDa	17	91.3678	67499700
1806	Q7Z417	Nuclear fragile X mental retardation-interacting protein 2	NUFIP2	76 kDa	16	96.3208	67475250
1807	Q7Z4H3	HD domain-containing protein 2	HDDC2	23 kDa	7	45.5589	67419480
1808	P55809	Succinyl-CoA:3-ketoacid coenzyme A transferase 1, mitochondrial	OXCT1	56 kDa	13	77.4298	67352380
1809	Q9BXB4	Oxysterol-binding protein-related protein 11	OSBPL11	84 kDa	20	123.466	67291910
1810	Q8NB90	ATPase family protein 2 homolog	SPATA5	98 kDa	25	137.233	67287850
1811	Q9GZT8	NIF3-like protein 1	NIF3L1	42 kDa	6	36.4142	67135760
1812	Q6IA86	Elongator complex protein 2	ELP2	92 kDa	22	130.882	67107680	1
1813	Q9NUQ3	Gamma-taxilin	TXLNG	61 kDa	14	79.0403	67059510	1
1814	Q4G0J3	La-related protein 7	LARP7	67 kDa	18	95.0698	66991440
1815	Q8NFW8	N-acylneuraminate cytidylyltransferase	CMAS	48 kDa	13	80.693	66966210
1816	O43395	U4/U6 small nuclear ribonucleoprotein Prp3	PRPF3	78 kDa	17	99.1985	66923360
1817	Q15428	Splicing factor 3A subunit 2	SF3A2	49 kDa	9	52.1431	66849850
1818	P23634	Plasma membrane calcium-transporting ATPase 4	ATP2B4	138 kDa	24	145.489	66821010
1819	Q5RKV6	Exosome complex component MTR3	EXOSC6	28 kDa	5	29.9001	66730020
1820	Q96TA1	Niban-like protein 1	FAM129B	84 kDa	19	107.332	66519790
1821	Q15382	GTP-binding protein Rheb	RHEB	20 kDa	3	18.2967	66457590
1822	P49005	DNA polymerase delta subunit 2	POLD2	51 kDa	14	81.641	66433590
1823	O14964	Hepatocyte growth factor-regulated tyrosine kinase substrate	HGS	86 kDa	13	72.0761	66381960		1
1824	Q01658	Protein Dr1	DR1	19 kDa	1	5.31853	66363310	1
1825	Q13547	Histone deacetylase 1	HDAC1	55 kDa	12	80.6092	66309340	1
1826	O00139	Kinesin-like protein KIF2A	KIF2A	80 kDa	10	58.1619	66287650
1827	P36873	Serine/threonine-protein phosphatase PP1-gamma catalytic subunit	PPP1CC	37 kDa	18	105.626	66275560
1828	Q8WWM7	Ataxin-2-like protein	ATXN2L	113 kDa	15	90.0108	66239990
1829	P11766	Alcohol dehydrogenase class-3	ADH5	40 kDa	6	38.6427	66214470
1830	Q7Z3K3	Pogo transposable element with ZNF domain	POGZ	155 kDa	24	143.742	66161200
1831	O75431	Metaxin-2	MTX2	30 kDa	7	40.3593	66138680
1832	Q9NVX2	Notchless protein homolog 1	NLE1	53 kDa	16	92.0301	66122130
1833	P22059	Oxysterol-binding protein 1	OSBP	89 kDa	16	93.1073	66035940
1834	Q9P015	39S ribosomal protein L15, mitochondrial	MRPL15	33 kDa	13	63.1565	65982450
1835	P61009	Signal peptidase complex subunit 3	SPCS3	20 kDa	4	20.5911	65978540
1836	Q86TU7	Histone-lysine N-methyltransferase setd3	SETD3	67 kDa	14	76.3441	65901580	1
1837	Q9NTI5	Sister chromatid cohesion protein PDS5 homolog B	PDS5B	165 kDa	31	178.587	65555900
1838	Q16280	Cyclic nucleotide-gated olfactory channel	CNGA2	76 kDa	1	4.86702	65528260
1839	P52306	Rap1 GTPase-GDP dissociation stimulator 1	RAP1GDS1	66 kDa	18	109.041	65506680
1840	P42765	3-ketoacyl-CoA thiolase, mitochondrial	ACAA2	42 kDa	11	61.9314	65504890
1841	A6NDU8	UPF0600 protein C5orf51	C5orf51	34 kDa	10	71.4983	65495610
1842	Q8NI60	Atypical kinase COQ8A, mitochondrial	COQ8A	72 kDa	16	82.7061	65457870		1
1843	Q9H6Z4	Ran-binding protein 3	RANBP3	60 kDa	12	73.4842	65281590
1844	P63000	Ras-related C3 botulinum toxin substrate 1	RAC1	21 kDa	5	30.3243	65263820
1845	Q9BRP4	Proteasomal ATPase-associated factor 1	PAAF1	42 kDa	10	51.3867	65175240
1846	Q9Y6K0	Choline/ethanolaminephosphotransferase 1	CEPT1	47 kDa	4	21.8844	65165790
1847	P78406	mRNA export factor	RAE1	41 kDa	11	70.9287	65001650
1848	Q96ST3	Paired amphipathic helix protein Sin3a	SIN3A	145 kDa	27	152.842	64979170	1
1849	Q9NTX5	Ethylmalonyl-CoA decarboxylase	ECHDC1	34 kDa	12	68.2844	64971330
1850	P17066	Heat shock 70 kDa protein 6	HSPA6	71 kDa	11	54.8203	64912570
1851	O95394	Phosphoacetylglucosamine mutase	PGM3	60 kDa	12	73.8968	64892260
1852	Q9Y376	Calcium-binding protein 39	CAB39	40 kDa	7	38.6489	64881790
1853	P14927	Cytochrome b-c1 complex subunit 7	UQCRB	14 kDa	4	20.036	64875380
1854	P21399	Cytoplasmic aconitate hydratase	ACO1	98 kDa	14	85.3455	64845900
1855	Q9H0U4	Ras-related protein Rab-1B	RAB1B	22 kDa	9	58.2573	64812090
1856	Q6P1N0	Coiled-coil and C2 domain-containing protein 1A	CC2D1A	104 kDa	21	116.704	64700250	1
1857	O95801	Tetratricopeptide repeat protein 4	TTC4	45 kDa	12	77.3243	64673120
1858	P98175	RNA-binding protein 10	RBM10	104 kDa	13	75.6292	64562930
1859	Q9NWU5	39S ribosomal protein L22, mitochondrial	MRPL22	24 kDa	5	27.0184	64558680
1860	Q96JB5	CDK5 regulatory subunit-associated protein 3	CDK5RAP3	57 kDa	14	74.6565	64495340
1861	Q8IU81	Interferon regulatory factor 2-binding protein 1	IRF2BP1	62 kDa	20	116.76	64494000	1
1862	Q8IXM3	39S ribosomal protein L41, mitochondrial	MRPL41	15 kDa	4	20.2727	64491240
1863	P61962	DDB1- and CUL4-associated factor 7	DCAF7	39 kDa	9	52.212	64476010
1864	Q13405	39S ribosomal protein L49, mitochondrial	MRPL49	19 kDa	7	39.2964	64456900
1865	O60784	Target of Myb protein 1	TOM1	54 kDa	11	72.7883	64455200
1866	O43837	Isocitrate dehydrogenase [NAD] subunit beta, mitochondrial	IDH3B	42 kDa	12	71.3136	64439140
1867	Q96RP9	Elongation factor G, mitochondrial	GFM1	83 kDa	17	94.4752	64402220
1868	Q16204	Coiled-coil domain-containing protein 6	CCDC6	53 kDa	9	50.1338	64373230
1869	P67870	Casein kinase II subunit beta	CSNK2B	25 kDa	7	46.8659	64371680		1
1870	Q5JRA6	Transport and Golgi organization protein 1 homolog	MIA3	214 kDa	35	186.854	64368990
1871	Q8NEZ5	F-box only protein 22	FBXO22	45 kDa	13	86.9281	64351820
1872	Q15942	Zyxin	ZYX	61 kDa	11	65.4499	64337760
1873	Q9Y314	Nitric oxide synthase-interacting protein	NOSIP	33 kDa	8	44.2734	64312550
1874	O60925	Prefoldin subunit 1	PFDN1	14 kDa	3	21.0308	64283750
1875	Q9UHA4	Ragulator complex protein LAMTOR3	LAMTOR3	14 kDa	3	15.1964	64243100
1876	Q86YP4	Transcriptional repressor p66-alpha	GATAD2A	68 kDa	21	127.892	64189450	1
1877	P25325	3-mercaptopyruvate sulfurtransferase	MPST	33 kDa	7	48.9139	64137670
1878	Q9UEE9	Craniofacial development protein 1	CFDP1	34 kDa	7	45.6172	64116480
1879	P35241	Radixin	RDX	69 kDa	20	117.162	64113730
1880	P52789	Hexokinase-2	HK2	102 kDa	23	124.792	64111410		1
1881	Q6WCQ1	Myosin phosphatase Rho-interacting protein	MPRIP	117 kDa	28	155.942	64091350
1882	Q8WW12	PEST proteolytic signal-containing nuclear protein	PCNP	19 kDa	5	32.8519	64086990
1883	Q8N5M1	ATP synthase mitochondrial F1 complex assembly factor 2	ATPAF2	33 kDa	12	69.1106	64081010
1884	P0DN76	Splicing factor U2AF 35 kDa subunit-like protein	U2AF1L5	28 kDa	3	17.0928	64051950
1885	O75179	Ankyrin repeat domain-containing protein 17	ANKRD17	274 kDa	41	228.033	63905280
1886	P12532	Creatine kinase U-type, mitochondrial	CKMT1A	47 kDa	8	45.9159	63861860		1
1887	O95292	Vesicle-associated membrane protein-associated protein B/C	VAPB	27 kDa	9	59.2833	63849870
1888	Q9UFN0	Protein NipSnap homolog 3A	NIPSNAP3A	28 kDa	8	47.3538	63844480
1889	Q07157	Tight junction protein ZO-1	TJP1	195 kDa	34	191.024	63829480
1890	Q16540	39S ribosomal protein L23, mitochondrial	MRPL23	18 kDa	6	37.7002	63805930
1891	Q99661	Kinesin-like protein KIF2C	KIF2C	81 kDa	17	97.7858	63676950
1892	Q15819	Ubiquitin-conjugating enzyme E2 variant 2	UBE2V2	16 kDa	7	36.646	63659330
1893	Q99584	Protein S100-A13	S100A13	11 kDa	4	20.6097	63577540
1894	Q02952	A-kinase anchor protein 12	AKAP12	191 kDa	40	246.564	63511750
1895	Q9UHI8	A disintegrin and metalloproteinase with thrombospondin motifs 1	ADAMTS1	105 kDa	19	122.623	63421300
1896	O14561	Acyl carrier protein, mitochondrial	NDUFAB1	17 kDa	3	16.1311	63417610
1897	O15344	E3 ubiquitin-protein ligase Midline-1	MID1	75 kDa	20	110.479	63416560
1898	Q9BVJ6	U3 small nucleolar RNA-associated protein 14 homolog A	UTP14A	88 kDa	21	112.735	63355250
1899	P18031	Tyrosine-protein phosphatase non-receptor type 1	PTPN1	50 kDa	15	87.917	63289830
1900	P82675	28S ribosomal protein S5, mitochondrial	MRPS5	48 kDa	10	59.5016	63282810
1901	Q13523	Serine/threonine-protein kinase PRP4 homolog	PRPF4B	117 kDa	18	109.907	63258560		1
1902	Q16850	Lanosterol 14-alpha demethylase	CYP51A1	57 kDa	12	79.5988	63242110
1903	Q9Y5X1	Sorting nexin-9	SNX9	67 kDa	13	79.2819	63237730
1904	Q9Y4E8	Ubiquitin carboxyl-terminal hydrolase 15	USP15	112 kDa	27	156.961	63219540
1905	Q9Y3D6	Mitochondrial fission 1 protein	FIS1	17 kDa	4	23.2966	63185050
1906	P61916	NPC intracellular cholesterol transporter 2	NPC2	17 kDa	4	23.6792	63174990
1907	O00471	Exocyst complex component 5	EXOC5	82 kDa	21	115.096	63160640
1908	O14562	Ubiquitin domain-containing protein UBFD1	UBFD1	33 kDa	6	33.3121	63117240
1909	Q01085	Nucleolysin TIAR	TIAL1	42 kDa	12	71.7858	63004520
1910	Q96TA2	ATP-dependent zinc metalloprotease YME1L1	YME1L1	86 kDa	18	104.249	62980450
1911	Q9BVC6	Transmembrane protein 109	TMEM109	26 kDa	2	12.157	62974510
1912	Q9UN86	Ras GTPase-activating protein-binding protein 2	G3BP2	54 kDa	12	76.5214	62974300
1913	O15511	Actin-related protein 2/3 complex subunit 5	ARPC5	16 kDa	6	39.7278	62865700
1914	Q9NP81	Serine--tRNA ligase, mitochondrial	SARS2	58 kDa	17	95.781	62863910
1915	P61964	WD repeat-containing protein 5	WDR5	37 kDa	9	58.132	62838370	1
1916	Q9Y2Z4	Tyrosine--tRNA ligase, mitochondrial	YARS2	53 kDa	14	86.0574	62834030
1917	Q96DE0	U8 snoRNA-decapping enzyme	NUDT16	21 kDa	12	77.5839	62768380
1918	Q13427	Peptidyl-prolyl cis-trans isomerase G	PPIG	89 kDa	7	41.2264	62731040
1919	Q13395	Probable methyltransferase TARBP1	TARBP1	182 kDa	33	182.29	62662680
1920	Q96FV2	Secernin-2	SCRN2	47 kDa	9	53.6371	62616470
1921	Q8N3U4	Cohesin subunit SA-2	STAG2	141 kDa	25	149.228	62611450
1922	O14787	Transportin-2	TNPO2	101 kDa	17	96.7356	62600520
1923	Q9P2K8	eIF-2-alpha kinase GCN2	EIF2AK4	187 kDa	24	122.595	62600450		1
1924	O95478	Ribosome biogenesis protein NSA2 homolog	NSA2	30 kDa	6	31.4772	62459980
1925	Q9UBI1	COMM domain-containing protein 3	COMMD3	22 kDa	6	38.4502	62452850	1
1926	Q6UN15	Pre-mRNA 3'-end-processing factor FIP1	FIP1L1	67 kDa	7	41.0759	62433450
1927	P10644	cAMP-dependent protein kinase type I-alpha regulatory subunit	PRKAR1A	43 kDa	10	56.2874	62428510		1
1928	Q9H267	Vacuolar protein sorting-associated protein 33B	VPS33B	71 kDa	18	101.374	62403020
1929	Q08623	Pseudouridine-5'-phosphatase	PUDP	25 kDa	6	36.6803	62333440
1930	Q9UBU9	Nuclear RNA export factor 1	NXF1	70 kDa	16	92.1887	62269900
1931	P51116	Fragile X mental retardation syndrome-related protein 2	FXR2	74 kDa	19	117.906	62191590
1932	Q14739	Lamin-B receptor	LBR	71 kDa	7	40.5365	62087960
1933	P19022	Cadherin-2	CDH2	100 kDa	11	56.9006	62067780
1934	P29372	DNA-3-methyladenine glycosylase	MPG	33 kDa	11	66.5907	62053610
1935	P20839	Inosine-5'-monophosphate dehydrogenase 1	IMPDH1	55 kDa	15	97.6886	61997900
1936	Q13740	CD166 antigen	ALCAM	65 kDa	13	80.1811	61951700
1937	Q9UKN8	General transcription factor 3C polypeptide 4	GTF3C4	92 kDa	19	110.609	61886840
1938	A1L0T0	Acetolactate synthase-like protein	ILVBL	68 kDa	17	110.088	61734620
1939	Q5TDH0	Protein DDI1 homolog 2	DDI2	45 kDa	12	65.5376	61692680
1940	Q2M389	WASH complex subunit 4	WASHC4	136 kDa	27	145.836	61676760
1941	Q9UBM7	7-dehydrocholesterol reductase	DHCR7	54 kDa	4	23.111	61611310
1942	P53367	Arfaptin-1	ARFIP1	42 kDa	12	68.9594	61594060
1943	Q04726	Transducin-like enhancer protein 3	TLE3	83 kDa	19	105.831	61529510	1
1944	Q02818	Nucleobindin-1	NUCB1	54 kDa	17	94.3843	61428060
1945	Q9BZE9	Tether containing UBX domain for GLUT4	ASPSCR1	60 kDa	11	64.6097	61412080
1946	Q5VZL5	Zinc finger MYM-type protein 4	ZMYM4	173 kDa	33	183.049	61369680
1947	Q9GZN8	UPF0687 protein C20orf27	C20orf27	19 kDa	5	30.0649	61306310
1948	Q14919	Dr1-associated corepressor	DRAP1	22 kDa	5	31.9794	61265190	1
1949	Q4J6C6	Prolyl endopeptidase-like	PREPL	84 kDa	22	131.099	61080490
1950	Q99986	Serine/threonine-protein kinase VRK1	VRK1	45 kDa	13	75.4114	61016880		1
1951	P51812	Ribosomal protein S6 kinase alpha-3	RPS6KA3	84 kDa	24	136.833	60946910		1
1952	P22681	E3 ubiquitin-protein ligase CBL	CBL	100 kDa	13	68.0985	60928110
1953	Q9Y4W6	AFG3-like protein 2	AFG3L2	89 kDa	15	74.5152	60888920
1954	Q92917	G-patch domain and KOW motifs-containing protein	GPKOW	52 kDa	14	90.2582	60871140
1955	O43920	NADH dehydrogenase [ubiquinone] iron-sulfur protein 5	NDUFS5	13 kDa	3	16.688	60869870
1956	P09884	DNA polymerase alpha catalytic subunit	POLA1	166 kDa	26	136.381	60867530
1957	O00629	Importin subunit alpha-3	KPNA4	58 kDa	13	85.6937	60813090
1958	Q7Z2K6	Endoplasmic reticulum metallopeptidase 1	ERMP1	100 kDa	14	77.7958	60809420
1959	Q08379	Golgin subfamily A member 2	GOLGA2	113 kDa	20	123.175	60791060
1960	Q9C0E8	Endoplasmic reticulum junction formation protein lunapark	LNPK	48 kDa	10	53.0577	60782850
1961	Q92889	DNA repair endonuclease XPF	ERCC4	104 kDa	20	108.449	60691420
1962	P49902	Cytosolic purine 5'-nucleotidase	NT5C2	65 kDa	14	79.1712	60672630
1963	Q9P0K7	Ankycorbin	RAI14	110 kDa	32	170.407	60658050
1964	O95248	Myotubularin-related protein 5	SBF1	208 kDa	34	189.751	60570060
1965	Q92879	CUGBP Elav-like family member 1	CELF1	52 kDa	6	34.998	60557760
1966	O75352	Mannose-P-dolichol utilization defect 1 protein	MPDU1	27 kDa	5	32.2042	60459440
1967	Q9BPU6	Dihydropyrimidinase-related protein 5	DPYSL5	61 kDa	16	102.448	60406820
1968	P30740	Leukocyte elastase inhibitor	SERPINB1	43 kDa	14	72.1293	60230850
1969	Q8IWX8	Calcium homeostasis endoplasmic reticulum protein	CHERP	104 kDa	9	58.0094	60119460
1970	Q9NRX1	RNA-binding protein PNO1	PNO1	28 kDa	8	42.9425	60096760
1971	P45954	Short/branched chain specific acyl-CoA dehydrogenase, mitochondrial	ACADSB	47 kDa	12	72.1374	60082370
1972	Q15555	Microtubule-associated protein RP/EB family member 2	MAPRE2	37 kDa	9	56.547	60003730
1973	P80723	Brain acid soluble protein 1	BASP1	23 kDa	9	52.383	59916170
1974	Q9BTY7	Protein HGH1 homolog	HGH1	42 kDa	11	68.0348	59900050
1975	Q9BZF1	Oxysterol-binding protein-related protein 8	OSBPL8	101 kDa	21	120.502	59846610
1976	Q969T9	WW domain-binding protein 2	WBP2	28 kDa	5	27.3375	59809160
1977	Q9NPQ8	Synembryn-A	RIC8A	60 kDa	15	89.1779	59785530
1978	Q96BP3	Peptidylprolyl isomerase domain and WD repeat-containing protein 1	PPWD1	74 kDa	15	88.2303	59759410
1979	O95671	N-acetylserotonin O-methyltransferase-like protein	ASMTL	69 kDa	17	112.398	59733100
1980	O75884	Putative hydrolase RBBP9	RBBP9	21 kDa	10	58.1537	59725300
1981	Q99567	Nuclear pore complex protein Nup88	NUP88	84 kDa	16	99.2589	59672270
1982	P20338	Ras-related protein Rab-4A	RAB4A	24 kDa	13	73.1452	59573090
1983	P20645	Cation-dependent mannose-6-phosphate receptor	M6PR	31 kDa	6	37.968	59532360
1984	P07205	Phosphoglycerate kinase 2	PGK2	45 kDa	4	26.385	59499750		1
1985	Q13535	Serine/threonine-protein kinase ATR	ATR	301 kDa	44	232.382	59398120		1
1986	Q69YN4	Protein virilizer homolog	VIRMA	202 kDa	28	153.676	59392190
1987	Q6Y7W6	GRB10-interacting GYF protein 2	GIGYF2	150 kDa	16	102.207	59256320
1988	Q9UID3	Vacuolar protein sorting-associated protein 51 homolog	VPS51	86 kDa	14	84.1197	59192390
1989	P09001	39S ribosomal protein L3, mitochondrial	MRPL3	39 kDa	8	48.0732	59161340
1990	Q9UHB6	LIM domain and actin-binding protein 1	LIMA1	85 kDa	18	105.585	59140230
1991	Q7Z2Z2	Elongation factor-like GTPase 1	EFL1	125 kDa	20	120.187	59015430
1992	Q8WW59	SPRY domain-containing protein 4	SPRYD4	23 kDa	9	47.9532	58933390
1993	O75530	Polycomb protein EED	EED	50 kDa	15	79.0423	58855020	1
1994	Q14137	Ribosome biogenesis protein BOP1	BOP1	84 kDa	12	78.6647	58818520
1995	O95817	BAG family molecular chaperone regulator 3	BAG3	62 kDa	16	93.2778	58755330
1996	Q9P0J0	NADH dehydrogenase [ubiquinone] 1 alpha subcomplex subunit 13	NDUFA13	17 kDa	7	36.9011	58728890
1997	P53701	Cytochrome c-type heme lyase	HCCS	31 kDa	8	48.7493	58633530
[truncated: 6,512 more rows]
