# Supplementary material for: Optimization of Data-Independent Acquisition Mass Spectrometry for Deep and Highly Sensitive Proteomic Analysis
Source: Int J Mol Sci. 2019 Nov 26;20(23):5932. doi: 10.3390/ijms20235932 (PMC6928715; doi:10.3390/ijms20235932)
Supplement: Supplementary file 1 [file ijms-20-05932-s001.zip › Supplementary Table S2x.xlsx]

## Sheet: Supplementary Table S2
Supplementary Table S2. The program optimized for the flow rate of 100 nl/min
Time (min)	Flow rate (nl/min)	%B	Comments
0	625	1
6	100	10	Start MS measurement from 6 min
81	100	40
86	100	80
96	100	80	End MS measurement in 96 min
