# Supplementary material for: Optimization of Data-Independent Acquisition Mass Spectrometry for Deep and Highly Sensitive Proteomic Analysis
Source: Int J Mol Sci. 2019 Nov 26;20(23):5932. doi: 10.3390/ijms20235932 (PMC6928715; doi:10.3390/ijms20235932)
Supplement: Supplementary file 1 [file ijms-20-05932-s001.zip › Supplementary Table S3x.xlsx]

## Sheet: Supplementary Table S3
Supplementary Table S3. Isolation window center m/zs for normal windows (a), variable windows (b) and isolation width (c), and overlapping windows (d, e).
Scan	Normal Windows (a)	Variable Windows (b)	Isolation width of Variable Windows (c)	Overlapping Windows Cycle 1(d)	Overlapping Windows Cycle 2 (e)
1	503.479	375.421	50	500.477	503.479
2	509.481	410.436	20	506.48	509.481
3	515.484	427.444	14	512.483	515.484
4	521.487	441.451	14	518.486	521.487
5	527.49	454.456	12	524.488	527.49
6	533.492	465.461	10	530.491	533.492
7	539.495	475.466	10	536.494	539.495
8	545.498	485.471	10	542.496	545.498
9	551.501	495.475	10	548.499	551.501
10	557.503	504.479	8	554.502	557.503
11	563.506	512.483	8	560.505	563.506
12	569.509	520.486	8	566.507	569.509
13	575.511	528.49	8	572.51	575.511
14	581.514	536.494	8	578.513	581.514
15	587.517	544.497	8	584.516	587.517
16	593.52	552.501	8	590.518	593.52
17	599.522	560.505	8	596.521	599.522
18	605.525	568.508	8	602.524	605.525
19	611.528	576.512	8	608.527	611.528
20	617.531	584.516	8	614.529	617.531
21	623.533	592.519	8	620.532	623.533
22	629.536	600.523	8	626.535	629.536
23	635.539	608.527	8	632.537	635.539
24	641.542	616.53	8	638.54	641.542
25	647.544	624.534	8	644.543	647.544
26	653.547	632.537	8	650.546	653.547
27	659.55	640.541	8	656.548	659.55
28	665.552	648.545	8	662.551	665.552
29	671.555	656.548	8	668.554	671.555
30	677.558	664.552	8	674.557	677.558
31	683.561	672.556	8	680.559	683.561
32	689.563	680.559	8	686.562	689.563
33	695.566	688.563	8	692.565	695.566
34	701.569	696.567	8	698.567	701.569
35	707.572	704.57	8	704.57	707.572
36	713.574	712.574	8	710.573	713.574
37	719.577	721.578	10	716.576	719.577
38	725.58	731.582	10	722.578	725.58
39	731.582	741.587	10	728.581	731.582
40	737.585	751.591	10	734.584	737.585
41	743.588	761.596	10	740.587	743.588
42	749.591	771.601	10	746.589	749.591
43	755.593	781.605	10	752.592	755.593
44	761.596	791.61	10	758.595	761.596
45	767.599	801.614	10	764.597	767.599
46	773.601	811.619	10	770.6	773.601
47	779.604	822.624	12	776.603	779.604
48	785.607	834.629	12	782.606	785.607
49	791.61	846.635	12	788.608	791.61
50	797.612	859.641	14	794.611	797.612
51	803.615	873.647	14	800.614	803.615
52	809.618	887.653	14	806.616	809.618
53	815.621	902.66	16	812.619	815.621
54	821.623	918.667	16	818.622	821.623
55	827.626	936.676	20	824.625	827.626
56	833.629	958.686	24	830.627	833.629
57	839.631	985.698	30	836.63	839.631
58	845.634	1025.72	50	842.633	845.634
59	851.637	1090.75	80	848.636	851.637
60	857.64	1190.79	120	854.638	857.64
61				860.641
