# Supplementary material for: Optimization of Data-Independent Acquisition Mass Spectrometry for Deep and Highly Sensitive Proteomic Analysis
Source: Int J Mol Sci. 2019 Nov 26;20(23):5932. doi: 10.3390/ijms20235932 (PMC6928715; doi:10.3390/ijms20235932)
Supplement: Supplementary file 1 [file ijms-20-05932-s001.zip › Supplementary Table S4x.xlsx]

## Sheet: Supplementary Table S4
Supplementary Table S4. Isolation window center m/zs for overlapping windows with gas phase fractionation methed.
Scan	Overlapping Windows Cycle 1 in 500-572 m/z	Overlapping Windows Cycle 2 in 500-572 m/z	Overlapping Windows Cycle 1 in 572-644 m/z	Overlapping Windows Cycle 2 in 572-644 m/z	Overlapping Windows Cycle 1 in 644-716 m/z	Overlapping Windows Cycle 2 in 644-716 m/z	Overlapping Windows Cycle 1 in 716-788 m/z	Overlapping Windows Cycle 2 in 716-788 m/z	Overlapping Windows Cycle 1 in 788-860 m/z	Overlapping Windows Cycle 2 in 788-860 m/z
1	500.477	501.478	572.51	573.511	644.543	645.543	716.576	717.576	788.608	789.609
2	502.478	503.479	574.511	575.511	646.544	647.544	718.577	719.577	790.609	791.61
3	504.479	505.48	576.512	577.512	648.545	649.545	720.577	721.578	792.61	793.611
4	506.48	507.481	578.513	579.513	650.546	651.546	722.578	723.579	794.611	795.611
5	508.481	509.481	580.514	581.514	652.547	653.547	724.579	725.58	796.612	797.612
6	510.482	511.482	582.515	583.515	654.547	655.548	726.58	727.581	798.613	799.613
7	512.483	513.483	584.516	585.516	656.548	657.549	728.581	729.582	800.614	801.614
8	514.484	515.484	586.516	587.517	658.549	659.55	730.582	731.582	802.615	803.615
9	516.485	517.485	588.517	589.518	660.55	661.551	732.583	733.583	804.616	805.616
10	518.486	519.486	590.518	591.519	662.551	663.552	734.584	735.584	806.616	807.617
11	520.486	521.487	592.519	593.52	664.552	665.552	736.585	737.585	808.617	809.618
12	522.487	523.488	594.52	595.521	666.553	667.553	738.586	739.586	810.618	811.619
13	524.488	525.489	596.521	597.521	668.554	669.554	740.587	741.587	812.619	813.62
14	526.489	527.49	598.522	599.522	670.555	671.555	742.587	743.588	814.62	815.621
15	528.49	529.491	600.523	601.523	672.556	673.556	744.588	745.589	816.621	817.621
16	530.491	531.491	602.524	603.524	674.557	675.557	746.589	747.59	818.622	819.622
17	532.492	533.492	604.525	605.525	676.557	677.558	748.59	749.591	820.623	821.623
18	534.493	535.493	606.526	607.526	678.558	679.559	750.591	751.591	822.624	823.624
19	536.494	537.494	608.527	609.527	680.559	681.56	752.592	753.592	824.625	825.625
20	538.495	539.495	610.527	611.528	682.56	683.561	754.593	755.593	826.626	827.626
21	540.496	541.496	612.528	613.529	684.561	685.562	756.594	757.594	828.626	829.627
22	542.496	543.497	614.529	615.53	686.562	687.562	758.595	759.595	830.627	831.628
23	544.497	545.498	616.53	617.531	688.563	689.563	760.596	761.596	832.628	833.629
24	546.498	547.499	618.531	619.532	690.564	691.564	762.596	763.597	834.629	835.63
25	548.499	549.5	620.532	621.532	692.565	693.565	764.597	765.598	836.63	837.631
26	550.5	551.501	622.533	623.533	694.566	695.566	766.598	767.599	838.631	839.631
27	552.501	553.501	624.534	625.534	696.567	697.567	768.599	769.6	840.632	841.632
28	554.502	555.502	626.535	627.535	698.567	699.568	770.6	771.601	842.633	843.633
29	556.503	557.503	628.536	629.536	700.568	701.569	772.601	773.601	844.634	845.634
30	558.504	559.504	630.537	631.537	702.569	703.57	774.602	775.602	846.635	847.635
31	560.505	561.505	632.537	633.538	704.57	705.571	776.603	777.603	848.636	849.636
32	562.506	563.506	634.538	635.539	706.571	707.572	778.604	779.604	850.636	851.637
33	564.506	565.507	636.539	637.54	708.572	709.572	780.605	781.605	852.637	853.638
34	566.507	567.508	638.54	639.541	710.573	711.573	782.606	783.606	854.638	855.639
35	568.508	569.509	640.541	641.542	712.574	713.574	784.606	785.607	856.639	857.64
36	570.509	571.51	642.542	643.542	714.575	715.575	786.607	787.608	858.64	859.641
37	572.51		644.543		716.576		788.608		860.641
